# Supplementary material for: Tree rings provide a new class of phenotypes for genetic associations that foster insights into adaptation of conifers to climate change
Source: New Phytol. 2018 Jan 4;218(2):630–45. doi: 10.1111/nph.14968 (PMC6079641; doi:10.1111/nph.14968)
Supplement: Supplementary file 2 — Table S3 Detailed results of the genotype–phenotype association (GPA) analysis with tassel [file NPH-218-630-s002.xlsx]

## Sheet: manuscript information
New Phytologist Supporting Information
Article title: Tree rings provide a new class of phenotypes for genetic associations that foster insights into adaptation of conifers to climate change
Authors: Johann M. Housset, Simon Nadeau, Nathalie Isabel, Claire Depardieu, Isabelle Duchesne, Patrick Lenz, Martin P. Girardin Article acceptance date: 21 November 2017

## Sheet: All populations
Table S3 Detailed results of the Genotype Phenotype Association (GPA) analysis with TASSEL (n = 225 trees). For each SNP-trait combinations, p values and marker R2 are reported. For each trait, three models were tested (1) no correction for population structure; (2) correction for population structure (Q model); and (3) correction for population structure and kinship (Q + K model).
				Results Nadeau et al. (2016)				Dendrometric traits																																						Tree-rings traits
				Detected signature of local adaptation	Method of detection (number of methods)2	GEA: associated climatic variables		DBH21																			H21																			MeanBAI1993-2014
								No correction model						Q model				Q + K model						Nadeau	summary (3 models)		No correction model						Q model				Q + K model						Nadeau	summary (3 models)		No correction model
SNPs	Gene	GenBank accession numbers						F	P-value	Marker R2			F	P-value	Marker R2			F	P-value	Marker R2			Somme				F	P-value	Marker R2			F	P-value	Marker R2			F	P-value	Marker R2							F	P-value	Marker R2
G-014	GQ0081.BR.1_D09	na1		Candidate	GEA (2), FST Outlier (1)	degree-days > 5C, summer precipitations, precipitations as snow, elevation		0.106286	0.899215	0.000997974	0		0.0641784	0.937856	0.000606282	0		0.0834766	0.919943	0.000781	0		0	Candidate	not significant		0.114722	0.89167	0.0010837	0		0.0313234	0.969167	0.000295655	0		0.0233728	0.976901	0.000217	0		0	Candidate	not significant		0.754193	0.471619	0.00621955	0
N-029	0_6047_02	HQ357184 - HQ357202		Candidate	GEA (2), FST Outlier (1)	degree-days > 5C, spring frost, autumn frost, continentality, climatic moisture deficit, summer precipitations, precipitations as snow, elevation		0.161642	0.850849	0.00148786	0		0.237669	0.788673	0.00219949	0		0.328012	0.720719	0.00301078	0		0	Candidate	not significant		1.07431	0.343368	0.00986571	0		1.01858	0.362869	0.00934721	0		0.92182	0.399383	0.00848788	0		0	Candidate	not significant		0.669903	0.512794	0.00542735	0
M-015	0_8683_01	HQ360227 - HQ360243		Candidate	GEA (2)	precipitations as snow, climatic moisture deficit, degree-days > 5C, spring frost		0.919546	0.338681	0.00423194	0		0.751355	0.387032	0.00348365	0		0.331219	0.565555	0.00152991	0		0	Candidate	not significant		1.59154	0.208486	0.00735734	0		1.23651	0.267409	0.00571754	0		0.628361	0.428848	0.00289708	0		0	Candidate	not significant		1.54852	0.214678	0.00630399	0
M-016	0_8683_01	HQ360227 - HQ360243		Candidate	GEA (2)	climatic moisture deficit, spring frost, continentality		2.27926	0.104875	0.0209001	0		2.34247	0.0986079	0.0216151	0		3.22068	0.0419177	0.0298905	1		1	Candidate	uncertain		1.79761	0.168222	0.016643	0		1.72907	0.179977	0.0160068	0		2.22246	0.110897	0.0205881	0		0	Candidate	not significant		0.534807	0.586549	0.00443673	0
M-017	0_8844_01	HQ360571 - HQ360585		Candidate	GEA (2)	autumn frost, spring frost, degree-days > 5C		0.264646	0.767749	0.00263311	0		0.175049	0.839547	0.001756	0		0.220745	0.80212	0.00219587	0		0	Candidate	not significant		0.537975	0.58478	0.00537415	0		0.42816	0.652315	0.00427374	0		0.449002	0.63892	0.0044754	0		0	Candidate	not significant		0.652892	0.521622	0.00584485	0
G-001	GQ0015.B3.r_B10	na1		Candidate	GEA (1)	precipitations as snow		1.22772	0.295024	0.0112434	0		1.09645	0.335951	0.0101143	0		0.767964	0.465249	0.00705129	0		0	Candidate	not significant		1.78436	0.170405	0.0163529	0		1.54619	0.215461	0.0141838	0		1.29568	0.275881	0.0119305	0		0	Candidate	not significant		0.249897	0.779102	0.00204055	0
G-004	GQ0033.TB_H23	na1		Candidate	GEA (1)	precipitations as snow, degree-days > 5C, spring frost		0.661798	0.51698	0.0060927	0		0.657569	0.519168	0.00609088	0		0.838394	0.43384	0.00769796	0		0	Candidate	not significant		0.454256	0.635534	0.00421483	0		0.516229	0.597518	0.00478154	0		0.635054	0.530916	0.00584752	0		0	Candidate	not significant		2.1053	0.124257	0.0169064	0
G-019	GQ00612.B3_J14	na1		Candidate	GEA (1)	degree-days > 5C, summer precipitations		1.14696	0.319554	0.0105116	0		1.29352	0.27647	0.0119102	0		1.26805	0.283515	0.011643	0		0	Candidate	not significant		0.62517	0.536149	0.00579141	0		0.682242	0.506594	0.00630935	0		0.84954	0.429069	0.00782249	0		0	Candidate	not significant		2.1723	0.116353	0.017434	0
G-021	GQ0033.TB_H23	na1		Candidate	GEA (1)	precipitations as snow		1.2247	0.295906	0.011216	0		1.11081	0.331211	0.0102454	0		0.476058	0.621893	0.00437107	0		0	Candidate	not significant		0.306797	0.736125	0.00285056	0		0.214723	0.806941	0.00199453	0		0.0554224	0.946099	0.00051	0		0	Candidate	not significant		2.55012	0.0803782	0.0203976	0
G-026	GQ0206.B3_C13	na1		Candidate	GEA (1)	summer precipitations		3.4424	0.0337785	0.0308901	1		3.44513	0.0337063	0.0310948	1		2.43932	0.0896766	0.0223973	0		2	Candidate	likely		0.616808	0.540625	0.0057144	0		0.690668	0.502371	0.00638677	0		0.601645	0.548847	0.00553989	0		0	Candidate	not significant		4.52501	0.011862	0.0355699	1
G-029	GQ0044.B3.r_N02	na1		Candidate	GEA (1)	Elevation		0.0174748	0.982678	0.000162867	0		0.0284809	0.971925	0.000267157	0		0.0263858	0.973963	0.000246	0		0	Candidate	not significant		1.26259	0.285038	0.0116894	0		1.31392	0.270964	0.0121393	0		1.11351	0.330335	0.0103129	0		0	Candidate	not significant		0.0812445	0.921996	0.000669232	0
N-020	0_16889_02	HQ351604 - HQ351621		Candidate	GEA (1)	degree-days > 5C		0.362485	0.69639	0.00347133	0		0.427677	0.652608	0.00412747	0		0.576567	0.562741	0.00546708	0		0	Candidate	not significant		1.17404	0.311185	0.0112138	0		1.415	0.24531	0.0135166	0		1.10815	0.332158	0.0108338	0		0	Candidate	not significant		0.18067	0.834839	0.00153595	0
N-023	0_2576_02	HQ354582 - HQ354600		Candidate	GEA (1)	summer precipitations		2.13644	0.120587	0.0193093	0		2.02684	0.134297	0.0184465	0		1.65471	0.193606	0.0151884	0		0	Candidate	not significant		0.321951	0.725084	0.0029773	0		0.25685	0.773725	0.00237394	0		0.121504	0.885649	0.00111877	0		0	Candidate	not significant		0.0234242	0.97685	0.000190886	0
N-033	0_7001_01	HQ358498 - HQ358514		Candidate	GEA (1)	degree-days > 5C, autumn frost, spring frost, precipitations as snow		0.0623207	0.939599	0.000581692	0		0.047471	0.953648	0.000445309	0		0.0486269	0.952547	0.000449	0		0	Candidate	not significant		1.27579	0.281354	0.0118419	0		1.24966	0.288735	0.0115761	0		0.9905	0.373127	0.00915859	0		0	Candidate	not significant		1.96304	0.142905	0.0158965	0
N-040	2_4107_01	HQ364745 - HQ364762		Candidate	GEA (1)	continentality, summer precipitations		0.171444	0.679245	0.000785928	0		0.127602	0.721285	0.000588633	0		0.0438561	0.834322	0.000201	0		0	Candidate	not significant		0.85809	0.355313	0.00394535	0		0.585201	0.445128	0.0026908	0		0.423881	0.515708	0.00195149	0		0	Candidate	not significant		0.0756182	0.783582	0.000306682	0
O-002	0_8844_01	HQ360571 - HQ360585		Candidate	GEA (1)	degree-days > 5C, spring frost		0.354253	0.702114	0.00330762	0		0.263252	0.768803	0.00247696	0		0.155392	0.856178	0.00144163	0		0	Candidate	not significant		0.0752567	0.92753	0.00070701	0		0.326305	0.721952	0.00305134	0		0.211101	0.809865	0.00196248	0		0	Candidate	not significant		1.57162	0.210053	0.0128715	0
O-016	2_6731_01	HQ366896 - HQ366911		Candidate	GEA (1)	summer precipitations		2.63101	0.106261	0.0119247	0		2.67301	0.10354	0.0121852	0		1.61993	0.204489	0.00743456	0		0	Candidate	not significant		4.20186	0.0415932	0.0190247	1		4.11266	0.0438085	0.0186031	1		3.32616	0.0695872	0.0153132	0		2	Candidate	likely		0.757352	0.385099	0.00306216	0
O-021	2_7852_01	HQ368157 - HQ368172		Candidate	GEA (1)	degree-days > 5C, summer precipitations		1.41467	0.245269	0.012871	0		1.60587	0.203146	0.0146725	0		1.46465	0.233488	0.0134438	0		0	Candidate	not significant		1.13054	0.32478	0.0103767	0		1.42298	0.243288	0.0130091	0		1.275	0.281565	0.0117399	0		0	Candidate	not significant		1.68555	0.187716	0.0135322	0
O-022	2_7852_01	HQ368157 - HQ368172		Candidate	GEA (1)	degree-days > 5C, spring frost		0.242516	0.784868	0.00224033	0		0.249066	0.779758	0.00231488	0		0.200989	0.818078	0.00184511	0		0	Candidate	not significant		0.356059	0.700847	0.00330564	0		0.436554	0.646842	0.00404486	0		0.493066	0.611453	0.00454497	0		0	Candidate	not significant		0.126983	0.880813	0.00103983	0
O-026	2_9542_01	HQ369092 - HQ369108		Candidate	GEA (1)	degree-days > 5C, autumn frost		0.089021	0.91486	0.000823054	0		0.084193	0.919285	0.0007828	0		0.202116	0.817158	0.00185629	0		0	Candidate	not significant		0.297255	0.743162	0.00275891	0		0.289497	0.748937	0.00267974	0		0.399424	0.671213	0.00369982	0		0	Candidate	not significant		0.079202	0.92388	0.000646434	0
T-036	2_8852_01	HQ368714 - HQ368731		Candidate	GEA (1)	degree-days > 5C		1.54186	0.21635	0.0140118	0		1.54533	0.215634	0.0141272	0		1.06894	0.345215	0.00981169	0		0	Candidate	not significant		0.696343	0.49953	0.00641717	0		0.785791	0.457082	0.00722672	0		0.802459	0.449582	0.00738883	0		0	Candidate	not significant		0.0357536	0.964884	0.000291326	0
G-002	GQ0254.B7_N02	na1		Non candidate				0.746882	0.475073	0.00683743	0		0.807033	0.447546	0.00742881	0		0.700736	0.497366	0.00643196	0		0	Non candidate	not significant		2.48075	0.086084	0.0224888	0		2.603	0.0764165	0.0235386	0		2.35541	0.0973325	0.021688	0		0	Non candidate	not significant		0.628739	0.534215	0.00509574	0
G-003	GQ0047.B3_H11	na1		Non candidate				0.8207	0.44151	0.00754441	0		0.993073	0.372161	0.00916958	0		0.846505	0.430363	0.00777244	0		0	Non candidate	not significant		0.61423	0.542013	0.00569065	0		0.593503	0.553308	0.00549329	0		0.613745	0.542283	0.00565131	0		0	Non candidate	not significant		0.970144	0.380644	0.00787034	0
G-005	GQ0011.B3.r_G02	na1		Non candidate				0.819454	0.442083	0.00767328	0		0.703695	0.495934	0.00664097	0		0.867703	0.421437	0.00804773	0		0	Non candidate	not significant		0.438682	0.645478	0.0041446	0		0.234863	0.79089	0.00221804	0		0.183116	0.832806	0.00172691	0		0	Non candidate	not significant		0.812604	0.445059	0.00677113	0
G-008	GQ0015.BR_K18	na1		Non candidate				0.535076	0.586417	0.00498008	0		0.514323	0.59866	0.00481655	0		0.771539	0.463613	0.00710189	0		0	Non candidate	not significant		0.484346	0.616783	0.00453599	0		0.496177	0.609569	0.00464082	0		0.644373	0.526032	0.00599186	0		0	Non candidate	not significant		0.745216	0.475837	0.00610834	0
G-009	GQ00410.B3_B06	na1		Non candidate				0.00942665	0.990618	8.73159e-05	0		0.000550417	0.99945	5.13011e-06	0		0.0343473	0.966241	0.000315	0		0	Non candidate	not significant		0.313916	0.730918	0.00291651	0		0.35451	0.701934	0.00328864	0		0.317546	0.72828	0.00292394	0		0	Non candidate	not significant		0.423415	0.655339	0.00345198	0
G-010	GQ0045.B3_N12	na1		Non candidate				1.01303	0.364859	0.0092958	0		0.931095	0.395735	0.00860232	0		1.08212	0.340748	0.00993584	0		0	Non candidate	not significant		0.118858	0.887993	0.0011063	0		0.178889	0.836326	0.00166224	0		0.100869	0.904095	0.000929	0		0	Non candidate	not significant		2.09071	0.126048	0.0167914	0
G-011	GQ0025.BR_C19	na1		Non candidate				0.0976673	0.906994	0.000970092	0		0.0947215	0.909668	0.000946099	0		0.309277	0.734333	0.00309788	0		0	Non candidate	not significant		0.41366	0.661793	0.00411148	0		0.264445	0.767904	0.00263575	0		0.497616	0.60874	0.00493784	0		0	Non candidate	not significant		0.238718	0.787856	0.00208449	0
G-012	GQ0045.B3_N12	na1		Non candidate				0.130766	0.877493	0.00120986	0		0.165762	0.847358	0.00154255	0		0.0608638	0.940968	0.000559	0		0	Non candidate	not significant		0.936042	0.393784	0.00864616	0		1.12386	0.326959	0.0103504	0		0.712269	0.491706	0.00655851	0		0	Non candidate	not significant		1.25856	0.286099	0.0101837	0
G-015	GQ0048.TB_H08	na1		Non candidate				2.58074	0.0780843	0.023341	0		2.30245	0.102521	0.0210016	0		1.52015	0.221064	0.0139577	0		0	Non candidate	not significant		1.69212	0.186594	0.0155208	0		1.22742	0.295132	0.0112931	0		0.899366	0.408381	0.00828128	0		0	Non candidate	not significant		0.453061	0.636271	0.00369269	0
G-022	GQ0032.TB_I23	na1		Non candidate				0.0985567	0.906186	0.000910608	0		0.0719365	0.930613	0.000668416	0		0.0322011	0.968317	0.000297	0		0	Non candidate	not significant		0.168158	0.845332	0.00156449	0		0.153552	0.857752	0.00142688	0		0.0588559	0.942858	0.000542	0		0	Non candidate	not significant		0.0823567	0.920972	0.000672244	0
G-023	GQ0045.B3_E18	na1		Non candidate				1.22104	0.296979	0.0111829	0		1.34311	0.263256	0.012361	0		1.22121	0.296947	0.0112129	0		0	Non candidate	not significant		4.05947	0.0186108	0.0364377	1		4.49109	0.0123004	0.0400952	1		4.27395	0.0151516	0.0393542	1		3	Non candidate	very likely		1.85255	0.159275	0.0149103	0
G-025	GQ0042.BR_E10	na1		Non candidate				1.36009	0.258878	0.0125619	0		1.42599	0.242599	0.0132443	0		0.865566	0.422316	0.00794949	0		0	Non candidate	not significant		1.30451	0.273484	0.0121246	0		1.44386	0.238359	0.0133895	0		1.0357	0.356792	0.00954569	0		0	Non candidate	not significant		0.111986	0.894108	0.000924464	0
G-027	GQ0073.TB_E24	na1		Non candidate				2.00709	0.136913	0.0182487	0		1.86321	0.157717	0.0170646	0		1.52837	0.219279	0.0140332	0		0	Non candidate	not significant		1.03963	0.355374	0.00959371	0		1.013	0.364887	0.00933909	0		0.792648	0.453988	0.00729863	0		0	Non candidate	not significant		3.71144	0.0259859	0.0293834	1
G-028	GQ0162.B3.r_L01	na1		Non candidate				2.95018	0.0544725	0.0265923	0		2.70123	0.0694446	0.0245482	0		1.90419	0.151495	0.0174838	0		0	Non candidate	not significant		2.33305	0.0994737	0.0212736	0		2.1918	0.114253	0.0199856	0		1.65708	0.193166	0.0152583	0		0	Non candidate	not significant		1.62557	0.199153	0.0131101	0
G-030	GQ0026.B3.r_O24	na1		Non candidate				0.748216	0.474444	0.00684956	0		0.612278	0.54307	0.00564637	0		0.34309	0.709967	0.00314918	0		0	Non candidate	not significant		0.156209	0.855478	0.00144681	0		0.253169	0.776571	0.00234001	0		0.123092	0.884246	0.0011334	0		0	Non candidate	not significant		0.00382646	0.996181	3.11876e-05	0
G-031	GQ0011.BR_F15	na1		Non candidate				8.65018	0.000244373	0.0741113	1		9.0411	0.000170889	0.0776157	1		6.03341	0.0028308	0.0553975	1		3	Non candidate	very likely		6.62599	0.00161562	0.0581254	1		7.31767	0.000845958	0.0636933	1		5.81231	0.00349002	0.0535192	1		3	Non candidate	very likely		0.791209	0.454582	0.00642909	0
G-034	AGP6	AY634326; DQ898458 - DQ898467		Non candidate				1.33867	0.264411	0.0123722	0		1.4001	0.248875	0.0130042	0		1.44327	0.238497	0.0132686	0		0	Non candidate	not significant		0.224836	0.798838	0.00211203	0		0.160461	0.851856	0.00150461	0		0.207201	0.813023	0.00191722	0		0	Non candidate	not significant		0.398038	0.672124	0.00329513	0
G-035	IFG8612	DQ898495 - DQ898499; DQ642468 - DQ642470		Non candidate				1.98671	0.139668	0.0179807	0		1.86095	0.158056	0.0169628	0		1.89382	0.153033	0.0173832	0		0	Non candidate	not significant		0.877926	0.417136	0.00807693	0		0.86895	0.42088	0.0079853	0		0.579721	0.56094	0.00533792	0		0	Non candidate	not significant		0.167494	0.845889	0.00136314	0
G-036	IFG8612	DQ898495 - DQ898499; DQ642468 - DQ642470		Non candidate				1.26685	0.283861	0.0117776	0		1.11816	0.328838	0.0104734	0		0.95767	0.385471	0.00890657	0		0	Non candidate	not significant		1.77656	0.171754	0.016533	0		1.40109	0.248644	0.0130612	0		0.879255	0.416629	0.00815336	0		0	Non candidate	not significant		0.293667	0.745821	0.00243104	0
M-001	0_13978_01	HQ348699 - HQ348715		Non candidate				0.292548	0.746661	0.00272294	0		0.319892	0.726583	0.00299688	0		0.245939	0.782196	0.00227244	0		0	Non candidate	not significant		0.261184	0.770388	0.00245045	0		0.247655	0.780858	0.00232121	0		0.266315	0.766457	0.002457	0		0	Non candidate	not significant		0.811076	0.445716	0.00663777	0
M-002	0_13978_01	HQ348699 - HQ348715		Non candidate				0.15342	0.857867	0.00145508	0		0.166409	0.846814	0.00159076	0		0.141413	0.868215	0.00131186	0		0	Non candidate	not significant		0.128851	0.879175	0.00123562	0		0.129018	0.87903	0.00123712	0		0.152273	0.858851	0.0014623	0		0	Non candidate	not significant		0.825274	0.439504	0.00685854	0
M-003	0_14837_01	HQ349438 - HQ349455		Non candidate				1.09418	0.336714	0.0101514	0		1.02867	0.359295	0.00961991	0		1.10093	0.334492	0.0101931	0		0	Non candidate	not significant		0.320481	0.726154	0.0030256	0		0.266133	0.766598	0.00250968	0		0.241699	0.785512	0.00230906	0		0	Non candidate	not significant		0.801797	0.449846	0.00661485	0
M-006	0_18261_01	HQ352944 - HQ352959		Non candidate				0.233387	0.792056	0.00220948	0		0.227558	0.796678	0.00216499	0		0.227512	0.796715	0.00215511	0		0	Non candidate	not significant		0.782479	0.458625	0.00743454	0		0.764897	0.466712	0.00721213	0		0.884975	0.414303	0.00861109	0		0	Non candidate	not significant		0.0011491	0.998852	9.80438e-06	0
M-007	0_18267_01	HQ353105 - HQ353119		Non candidate				0.0398684	0.960923	0.000370148	0		0.0160319	0.984097	0.00014988	0		0.000893	0.999108	8.25e-06	0		0	Non candidate	not significant		1.27397	0.281852	0.011781	0		1.02042	0.362222	0.00944543	0		0.597738	0.550988	0.00551178	0		0	Non candidate	not significant		0.69949	0.497945	0.00572492	0
M-009	0_2433_01	HQ354235 - HQ354252		Non candidate				0.632903	0.532124	0.00632334	0		0.518073	0.596485	0.00521574	0		0.637477	0.529722	0.00638505	0		0	Non candidate	not significant		1.6646	0.191917	0.0165513	0		1.19469	0.305005	0.011862	0		1.45733	0.235382	0.0148662	0		0	Non candidate	not significant		0.198745	0.819917	0.00176639	0
M-010	0_3073_01	HQ354945 - HQ354961		Non candidate				0.15566	0.855948	0.00143909	0		0.168717	0.844862	0.00156951	0		0.583447	0.558869	0.00535687	0		0	Non candidate	not significant		0.00856964	0.991467	7.98585e-05	0		0.0124172	0.98766	0.000115569	0		0.0994391	0.905387	0.000916	0		0	Non candidate	not significant		0.775949	0.461522	0.00631182	0
M-011	0_3073_01	HQ354945 - HQ354961		Non candidate				1.0062	0.367346	0.00925742	0		1.08566	0.339568	0.0100473	0		1.46178	0.234172	0.013504	0		0	Non candidate	not significant		0.242555	0.784838	0.00226479	0		0.33933	0.712637	0.00316127	0		0.545194	0.580548	0.00502727	0		0	Non candidate	not significant		1.14209	0.321044	0.00930998	0
M-012	0_3192_01	HQ355307 - HQ355325		Non candidate				1.51854	0.221405	0.0139046	0		1.73635	0.178681	0.0159714	0		0.880071	0.416277	0.00813014	0		0	Non candidate	not significant		0.227333	0.796849	0.00212296	0		0.341692	0.710961	0.00318321	0		0.253842	0.776052	0.0023407	0		0	Non candidate	not significant		0.520331	0.595056	0.00426555	0
M-013	0_3192_01	HQ355307 - HQ355325		Non candidate				1.50137	0.225206	0.0138832	0		1.69247	0.186589	0.0157373	0		0.82463	0.439825	0.0076659	0		0	Non candidate	not significant		0.167974	0.845489	0.0015869	0		0.273293	0.761143	0.00257489	0		0.170992	0.842946	0.00159762	0		0	Non candidate	not significant		0.421432	0.656643	0.00350359	0
M-014	0_4756_01	HQ356616 - HQ356634		Non candidate				0.076274	0.926588	0.000717262	0		0.110862	0.895116	0.00104971	0		0.0196382	0.980555	0.000182	0		0	Non candidate	not significant		0.659886	0.517984	0.0062189	0		0.594048	0.553026	0.00559483	0		0.378375	0.685446	0.00354688	0		0	Non candidate	not significant		1.06226	0.347473	0.00879792	0
M-018	0_9462_01	HQ361581 - HQ361596		Non candidate				1.19539	0.304637	0.0110856	0		1.07607	0.342824	0.0100626	0		0.649337	0.523448	0.00604931	0		0	Non candidate	not significant		1.60119	0.204109	0.0148926	0		1.24933	0.288839	0.0116602	0		1.04854	0.352293	0.00985869	0		0	Non candidate	not significant		0.476208	0.621782	0.00396254	0
M-019	2_2799_03	HQ363128 - HQ363145		Non candidate				0.375011	0.687752	0.00360445	0		0.474824	0.622684	0.00458612	0		0.455968	0.634481	0.00446784	0		0	Non candidate	not significant		0.399617	0.671098	0.00386893	0		0.521526	0.594407	0.00502925	0		0.395097	0.674132	0.00383932	0		0	Non candidate	not significant		2.33179	0.0996082	0.019568	0
M-021	2_7189_01	HQ367582 - HQ367598		Non candidate				0.440762	0.644155	0.0042106	0		0.456665	0.634041	0.00439855	0		0.769462	0.464609	0.00718703	0		0	Non candidate	not significant		2.32355	0.100499	0.0220318	0		2.34487	0.0984516	0.0222453	0		2.70095	0.0695552	0.0261445	0		0	Non candidate	not significant		0.197003	0.821338	0.00168434	0
M-025	CL1536Contig1_03	HQ370831 - HQ370849		Non candidate				1.06595	0.346248	0.00984948	0		1.02642	0.360088	0.00955075	0		0.470436	0.62539	0.00434651	0		0	Non candidate	not significant		1.65973	0.192664	0.0153669	0		1.63551	0.197337	0.0151248	0		1.03382	0.357456	0.00953433	0		0	Non candidate	not significant		0.50196	0.606041	0.00412936	0
M-026	CL1694Contig1_02	HQ372492 - HQ372510		Non candidate				0.282543	0.754154	0.00268269	0		0.474832	0.622672	0.00453362	0		0.877143	0.417525	0.00819949	0		0	Non candidate	not significant		0.902795	0.407025	0.00857924	0		0.093477	0.910798	0.000895619	0		0.0758768	0.926956	0.000717	0		0	Non candidate	not significant		2.12629	0.121793	0.0177035	0
M-027	CL1694Contig1_02	HQ372492 - HQ372510		Non candidate				0.561677	0.571114	0.00531798	0		0.534104	0.587004	0.00508566	0		0.958876	0.385028	0.00950576	0		0	Non candidate	not significant		1.21331	0.299306	0.0114689	0		0.150478	0.860391	0.00143391	0		0.117496	0.889204	0.00110691	0		0	Non candidate	not significant		2.27068	0.105713	0.0187317	0
M-028	0_18267_01	HQ353105 - HQ353119		Non candidate				0.0398684	0.960923	0.000370148	0		0.0160319	0.984097	0.00014988	0		0.000893	0.999108	8.25e-06	0		0	Non candidate	not significant		1.27397	0.281852	0.011781	0		1.02042	0.362222	0.00944543	0		0.597738	0.550988	0.00551178	0		0	Non candidate	not significant		0.69949	0.497945	0.00572492	0
M-029	CL1806Contig1_01	HQ372983 - HQ372999		Non candidate				1.78414	0.170465	0.0163923	0		1.79854	0.168093	0.0166355	0		1.41595	0.245013	0.0131571	0		0	Non candidate	not significant		0.113254	0.892978	0.00106476	0		0.186159	0.830279	0.00174782	0		0.178012	0.837059	0.00165138	0		0	Non candidate	not significant		1.04395	0.353815	0.00858916	0
M-030	CL1905Contig1_03	HQ373839 - HQ373856		Non candidate				0.120673	0.886384	0.00111951	0		0.126007	0.881675	0.0011768	0		0.08646	0.917205	0.000799	0		0	Non candidate	not significant		0.533756	0.587184	0.00497018	0		0.527568	0.590818	0.00490617	0		0.388246	0.678731	0.00358004	0		0	Non candidate	not significant		0.0631365	0.938832	0.000519738	0
M-031	CL2332Contig1_01	HQ374597 - HQ374614		Non candidate				9.03993	0.00296195	0.0405027	1		8.96619	0.00308198	0.0404576	1		8.11511	0.00482855	0.0377642	1		3	Non candidate	very likely		11.7048	0.000748464	0.0521842	1		11.769	0.000725671	0.0523794	1		9.59734	0.00221631	0.0444246	1		3	Non candidate	very likely		1.07255	0.301518	0.00443886	0
M-032	CL3007Contig1_02	HQ375282 - HQ375298		Non candidate				0.556526	0.574032	0.00514187	0		0.489245	0.613786	0.00455339	0		0.633664	0.531655	0.00585382	0		0	Non candidate	not significant		0.715594	0.490079	0.00665204	0		0.598463	0.55059	0.00556174	0		0.46381	0.629526	0.00427682	0		0	Non candidate	not significant		0.725042	0.485463	0.00593268	0
M-034	CL3097Contig1_01	HQ375825 - HQ375841		Non candidate				2.96045	0.0539513	0.0268771	0		3.05863	0.0490594	0.0279227	1		2.47096	0.0869694	0.02283	0		1	Non candidate	uncertain		1.70931	0.183488	0.0158186	0		1.70932	0.183509	0.0157965	0		1.69888	0.185405	0.0156677	0		0	Non candidate	not significant		0.539272	0.583949	0.00443479	0
N-003	0_11649_03	HQ345345 - HQ345360		Non candidate				1.27543	0.281424	0.0116191	0		1.28275	0.279417	0.0117554	0		1.30014	0.274656	0.0119339	0		0	Non candidate	not significant		0.0599583	0.94182	0.000555832	0		0.0777499	0.925222	0.000719819	0		0.106677	0.898864	0.000982	0		0	Non candidate	not significant		0.405603	0.66707	0.0032939	0
N-004	0_11649_03	HQ345345 - HQ345360		Non candidate				0.0659804	0.936168	0.000607868	0		0.0670433	0.935175	0.000621445	0		0.0589354	0.942783	0.000541	0		0	Non candidate	not significant		0.318444	0.727624	0.00294496	0		0.247359	0.781085	0.00228643	0		0.235198	0.79062	0.00216564	0		0	Non candidate	not significant		0.138718	0.870549	0.00112925	0
N-008	0_12978_02	HQ347042 - HQ347057		Non candidate				0.827325	0.438611	0.00756821	0		0.733235	0.481567	0.00675416	0		0.436063	0.647155	0.00400257	0		0	Non candidate	not significant		2.65328	0.0727359	0.024015	0		2.58209	0.0779922	0.023354	0		2.62697	0.0746499	0.0241885	0		0	Non candidate	not significant		0.663221	0.516212	0.00537353	0
N-010	0_13957_02	HQ348513 - HQ348530		Non candidate				0.168349	0.845172	0.00156378	0		0.156259	0.855437	0.00146007	0		0.286689	0.751039	0.00264258	0		0	Non candidate	not significant		0.428548	0.652017	0.00399497	0		0.278773	0.756991	0.00259431	0		0.255334	0.774898	0.00238468	0		0	Non candidate	not significant		1.4647	0.233401	0.0118622	0
N-011	0_13957_02	HQ348513 - HQ348530		Non candidate				1.68152	0.188575	0.0154837	0		1.68937	0.187147	0.0156434	0		2.24028	0.108979	0.0206285	0		0	Non candidate	not significant		1.80106	0.167652	0.0166694	0		1.89025	0.153607	0.0174403	0		1.94554	0.14549	0.0179766	0		0	Non candidate	not significant		1.60609	0.203035	0.0131719	0
N-012	0_14221_01	HQ349071 - HQ349089		Non candidate				0.976566	0.37829	0.00900326	0		1.04537	0.353384	0.00969084	0		1.0209	0.36205	0.00938126	0		0	Non candidate	not significant		1.19924	0.303459	0.0111032	0		1.13582	0.323124	0.0105089	0		1.04694	0.352836	0.00964296	0		0	Non candidate	not significant		3.39557	0.0352959	0.0271285	1
N-013	0_14221_01	HQ349071 - HQ349089		Non candidate				1.40215	0.248329	0.0127901	0		1.62646	0.19908	0.0149123	0		1.30135	0.27434	0.0121034	0		0	Non candidate	not significant		0.151251	0.859724	0.00140644	0		0.296883	0.743441	0.00275674	0		0.20295	0.816478	0.00187444	0		0	Non candidate	not significant		3.40071	0.0351124	0.0268694	1
N-016	0_15762_01	HQ350762 - HQ350779		Non candidate				0.445991	0.640801	0.00420697	0		0.381409	0.68338	0.00362566	0		0.113784	0.892506	0.0010675	0		0	Non candidate	not significant		0.937438	0.393278	0.00886227	0		0.889722	0.412342	0.00843875	0		0.604078	0.547543	0.00597827	0		0	Non candidate	not significant		1.08648	0.339248	0.00907746	0
N-018	0_16619_01	HQ351410 - HQ351422		Non candidate				0.430533	0.65073	0.00399179	0		0.516976	0.597078	0.00481895	0		0.291173	0.747687	0.00267406	0		0	Non candidate	not significant		1.30783	0.272579	0.0121079	0		1.64004	0.196446	0.0151333	0		1.12949	0.325153	0.0104785	0		0	Non candidate	not significant		0.453227	0.636168	0.00372845	0
N-019	0_16619_01	HQ351410 - HQ351422		Non candidate				1.62687	0.198966	0.0147727	0		1.71341	0.182736	0.0156394	0		1.46092	0.234349	0.0134096	0		0	Non candidate	not significant		1.68568	0.187769	0.015393	0		2.03141	0.133696	0.0184669	0		1.53359	0.218143	0.0141209	0		0	Non candidate	not significant		0.305284	0.737224	0.00248146	0
N-021	0_17938_01	HQ352784 - HQ352798		Non candidate				1.07513	0.343091	0.0098125	0		1.01598	0.363802	0.00933396	0		0.694099	0.500656	0.00637105	0		0	Non candidate	not significant		1.14818	0.319159	0.0105369	0		1.00451	0.367959	0.00921937	0		0.831042	0.437009	0.00765202	0		0	Non candidate	not significant		1.27139	0.282485	0.010245	0
N-022	0_18261_01	HQ352944 - HQ352959		Non candidate				1.1154	0.329684	0.0101762	0		1.17155	0.311886	0.0107475	0		1.55924	0.212698	0.014312	0		0	Non candidate	not significant		0.313621	0.731131	0.00290049	0		0.331887	0.71794	0.00306532	0		0.591346	0.554492	0.00544496	0		0	Non candidate	not significant		0.394548	0.674458	0.00320444	0
N-024	0_3073_01	HQ354945 - HQ354961		Non candidate				0.912751	0.402975	0.00834306	0		0.959485	0.384747	0.00881955	0		0.644942	0.525719	0.00591984	0		0	Non candidate	not significant		0.180462	0.835012	0.00167105	0		0.247913	0.780654	0.00229153	0		0.20242	0.81691	0.00186383	0		0	Non candidate	not significant		1.25417	0.287336	0.0101078	0
N-028	0_4032_02	HQ356024 - HQ356042		Non candidate				1.05612	0.349608	0.00964075	0		1.17878	0.309663	0.0108131	0		0.920263	0.4	0.00844698	0		0	Non candidate	not significant		0.685164	0.50511	0.0063148	0		0.664047	0.515831	0.00611404	0		0.443696	0.642255	0.00408544	0		0	Non candidate	not significant		0.418825	0.65834	0.00340087	0
N-030	0_6448_02	HQ357678 - HQ357696		Non candidate				0.929836	0.396214	0.00853448	0		1.00739	0.36692	0.00929753	0		1.7208	0.181425	0.0158061	0		0	Non candidate	not significant		1.35006	0.261434	0.0124232	0		1.54311	0.216117	0.0141575	0		1.74809	0.176619	0.016098	0		0	Non candidate	not significant		0.0183988	0.981771	0.000150686	0
N-034	0_7001_01	HQ358498 - HQ358514		Non candidate				0.439397	0.64501	0.00406671	0		0.466493	0.627846	0.00434566	0		0.466351	0.627935	0.00429021	0		0	Non candidate	not significant		0.474655	0.622759	0.00442326	0		0.466696	0.62772	0.00434613	0		0.650736	0.522711	0.00599334	0		0	Non candidate	not significant		0.0392527	0.961515	0.000320906	0
N-035	0_771_01	HQ358988 - HQ359006		Non candidate				0.121257	0.885873	0.00123164	0		0.130398	0.877824	0.00133555	0		0.0902679	0.913725	0.000914	0		0	Non candidate	not significant		0.51749	0.596839	0.00525401	0		0.61811	0.540037	0.00630315	0		0.478363	0.620538	0.00502138	0		0	Non candidate	not significant		0.831975	0.436689	0.00745949	0
N-036	0_846_01	HQ359889 - HQ359919		Non candidate				1.66695	0.191322	0.0154402	0		1.6928	0.186541	0.0157864	0		1.63509	0.197442	0.0152144	0		0	Non candidate	not significant		1.51369	0.222499	0.0141096	0		1.54961	0.214784	0.0144582	0		1.37454	0.255255	0.0132108	0		0	Non candidate	not significant		1.2653	0.284238	0.0104906	0
N-039	2_3726_02	HQ364175 - HQ364193		Non candidate				1.94197	0.145952	0.017658	0		1.74433	0.177272	0.0159884	0		1.03709	0.356285	0.00952598	0		0	Non candidate	not significant		0.344446	0.709006	0.00319941	0		0.217181	0.804964	0.00201754	0		0.158439	0.853577	0.00145906	0		0	Non candidate	not significant		0.407072	0.666096	0.00332217	0
O-004	2_2952_01	HQ363324 - HQ363342		Non candidate				0.470305	0.625459	0.00433751	0		0.440738	0.644153	0.00409063	0		0.218639	0.803793	0.00200814	0		0	Non candidate	not significant		0.418056	0.658864	0.00387821	0		0.395267	0.673998	0.00366642	0		0.269315	0.764165	0.00248298	0		0	Non candidate	not significant		0.996574	0.370802	0.00811382	0
O-008	2_3852_01	HQ364353 - HQ364370		Non candidate				3.66389	0.0272692	0.0329987	1		3.80491	0.0238113	0.034441	1		3.47095	0.0328826	0.0320749	1		3	Non candidate	very likely		0.611483	0.5435	0.00569189	0		0.713782	0.490973	0.00663975	0		0.964264	0.382945	0.00889831	0		0	Non candidate	not significant		0.542688	0.581964	0.00447206	0
O-009	2_3867_02	HQ364539 - HQ364555		Non candidate				0.166185	0.846999	0.00153854	0		0.151336	0.859652	0.00141059	0		0.355237	0.701426	0.00328076	0		0	Non candidate	not significant		0.148442	0.862139	0.00138211	0		0.0851829	0.918376	0.000793207	0		0.0421999	0.958686	0.000389	0		0	Non candidate	not significant		1.23711	0.292231	0.0100516	0
O-010	2_5483_02	HQ365276 - HQ365294		Non candidate				0.852192	0.427921	0.00779389	0		0.825429	0.43945	0.00759684	0		0.71242	0.491626	0.00653921	0		0	Non candidate	not significant		2.50899	0.0837413	0.0227389	0		2.41217	0.0920769	0.0218513	0		1.90808	0.150904	0.0175691	0		0	Non candidate	not significant		0.93203	0.395296	0.00753326	0
O-011	2_5668_01	HQ365443 - HQ365458		Non candidate				0.83157	0.436773	0.00765095	0		0.754897	0.471324	0.00699636	0		0.81243	0.445162	0.00750313	0		0	Non candidate	not significant		0.266285	0.766475	0.00247659	0		0.34569	0.708132	0.00321108	0		0.451983	0.636979	0.0041655	0		0	Non candidate	not significant		0.88435	0.414445	0.00720822	0
O-012	2_5724_02	HQ365632 - HQ365646		Non candidate				1.23516	0.267647	0.00563434	0		1.38354	0.240811	0.00634497	0		1.14531	0.285745	0.00525632	0		0	Non candidate	not significant		1.08347	0.299093	0.00497639	0		1.39959	0.238112	0.00641097	0		1.05798	0.304843	0.0048708	0		0	Non candidate	not significant		0.17032	0.680226	0.000690464	0
O-013	2_6052_01	HQ365983 - HQ365999		Non candidate				1.1996	0.303342	0.0109944	0		1.09882	0.335165	0.0101426	0		0.891511	0.411574	0.00819614	0		0	Non candidate	not significant		0.389856	0.677636	0.00362294	0		0.219219	0.803329	0.00203933	0		0.329162	0.719895	0.00304896	0		0	Non candidate	not significant		0.752482	0.472405	0.00611604	0
O-014	CL1698Contig1_01	HQ372648 - HQ372663		Non candidate				0.400203	0.670684	0.00367554	0		0.379337	0.684779	0.00350587	0		0.345018	0.708604	0.00316688	0		0	Non candidate	not significant		2.11181	0.123533	0.019209	0		1.95733	0.143779	0.0178057	0		1.95645	0.143903	0.0180145	0		0	Non candidate	not significant		0.236509	0.789578	0.00192362	0
O-015	2_6491_01	HQ366707 - HQ366720		Non candidate				3.94549	0.0207651	0.0350782	1		3.93904	0.0209082	0.0352262	1		3.21683	0.0420462	0.0295269	1		3	Non candidate	very likely		3.80914	0.0236851	0.0341172	1		3.85929	0.0225798	0.0345	1		3.62729	0.0282515	0.0333991	1		3	Non candidate	very likely		1.07598	0.342741	0.00868556	0
O-017	2_684_01	HQ367061 - HQ367074		Non candidate				2.18596	0.114872	0.019748	0		2.06195	0.129749	0.01876	0		2.57136	0.0788136	0.0236022	0		0	Non candidate	not significant		0.798588	0.4513	0.00735243	0		0.694446	0.500483	0.00639211	0		0.690572	0.502413	0.00635861	0		0	Non candidate	not significant		0.216586	0.805434	0.0017619	0
O-019	2_7213_02	HQ367778 - HQ367793		Non candidate				1.56501	0.21147	0.0142191	0		1.78025	0.171107	0.0162394	0		1.46172	0.234163	0.013417	0		0	Non candidate	not significant		1.65414	0.193693	0.0151094	0		1.78567	0.170198	0.01627	0		1.28261	0.279457	0.0118099	0		0	Non candidate	not significant		0.446112	0.640687	0.00362155	0
O-020	2_7532_01	HQ367970 - HQ367984		Non candidate				0.217362	0.804818	0.00203293	0		0.179189	0.836076	0.00168869	0		0.338275	0.713389	0.00314522	0		0	Non candidate	not significant		0.448089	0.639454	0.00420216	0		0.258246	0.772651	0.00242624	0		0.310298	0.733566	0.00286649	0		0	Non candidate	not significant		0.352395	0.703402	0.00292621	0
O-024	2_8627_01	HQ368520 - HQ368535		Non candidate				0.603853	0.54763	0.0055354	0		0.592689	0.553752	0.00546672	0		0.197025	0.82132	0.00180847	0		0	Non candidate	not significant		0.465498	0.628457	0.00429902	0		0.432133	0.649694	0.00398742	0		0.198427	0.820172	0.00182707	0		0	Non candidate	not significant		0.325461	0.72254	0.00264498	0
O-025	2_9466_01	HQ368904 - HQ368921		Non candidate				1.11079	0.331188	0.0101347	0		1.23574	0.292703	0.0113297	0		1.17272	0.311523	0.0107643	0		0	Non candidate	not significant		0.790802	0.454802	0.00728127	0		0.953783	0.386928	0.00875793	0		0.915419	0.401925	0.00842894	0		0	Non candidate	not significant		1.40647	0.247191	0.0113198	0
O-028	CL1367Contig1_03	HQ370177 - HQ370193		Non candidate				5.7624	0.0036516	0.0504063	1		6.31395	0.00216995	0.0552707	1		4.57268	0.0113698	0.041972	1		3	Non candidate	very likely		1.61487	0.201331	0.014756	0		1.90846	0.150848	0.017369	0		1.32285	0.268564	0.0121805	0		0	Non candidate	not significant		0.353183	0.702844	0.00286956	0
O-029	CL1588Contig1_04	HQ371028 - HQ371046		Non candidate				0.0308903	0.969586	0.000284681	0		0.0301076	0.970345	0.000279174	0		0.0306826	0.969788	0.000282	0		0	Non candidate	not significant		0.0210825	0.97914	0.000195512	0		0.0137013	0.986393	0.000126925	0		0.0083302	0.991705	7.67e-05	0		0	Non candidate	not significant		0.873073	0.419102	0.00706046	0
O-030	CL1646Contig1_01	HQ371580 - HQ371597		Non candidate				0.639171	0.528734	0.00585724	0		0.59979	0.549856	0.00553185	0		0.36459	0.694916	0.00334652	0		0	Non candidate	not significant		0.0808772	0.922335	0.00074961	0		0.0595838	0.942172	0.000551729	0		0.129063	0.878987	0.00118838	0		0	Non candidate	not significant		1.78658	0.169943	0.0143304	0
O-032	2_3726_02	HQ364175 - HQ364193		Non candidate				0.8574	0.425716	0.00784115	0		0.740221	0.478237	0.00681806	0		0.680414	0.50751	0.00624543	0		0	Non candidate	not significant		4.0934	0.0180062	0.0365693	1		3.68373	0.0267515	0.0329832	1		3.64835	0.0276822	0.033593	1		3	Non candidate	very likely		1.22324	0.296259	0.00986126	0
O-034	CL1767Contig1_02	HQ372788 - HQ372802		Non candidate				0.805666	0.448141	0.00737156	0		0.646634	0.524836	0.00596128	0		0.771491	0.463617	0.00708141	0		0	Non candidate	not significant		2.70973	0.0688388	0.0245133	0		2.32753	0.100024	0.0211011	0		2.08289	0.127111	0.0191787	0		0	Non candidate	not significant		0.506916	0.603049	0.00411291	0
O-035	CL1852Contig1_01	HQ373486 - HQ373499		Non candidate				0.320531	0.726117	0.00299081	0		0.404855	0.667595	0.00379968	0		0.671549	0.512016	0.0062039	0		0	Non candidate	not significant		0.090792	0.913243	0.000853495	0		0.0974404	0.907198	0.000915475	0		0.160602	0.851736	0.00148177	0		0	Non candidate	not significant		2.18035	0.11546	0.0178034	0
O-036	CL1905Contig1_03	HQ373839 - HQ373856		Non candidate				0.096995	0.9076	0.000893343	0		0.104974	0.900395	0.000972691	0		0.0840807	0.919388	0.000772	0		0	Non candidate	not significant		0.554554	0.575152	0.00511724	0		0.541543	0.582652	0.00499185	0		0.398876	0.671576	0.00367275	0		0	Non candidate	not significant		0.0619898	0.939909	0.000504983	0
O-037	CL206Contig1_03	HQ374236 - HQ374254		Non candidate				1.15668	0.316543	0.0108855	0		1.2323	0.293762	0.0116676	0		1.21318	0.299365	0.0114171	0		0	Non candidate	not significant		0.327527	0.721075	0.0031205	0		0.405472	0.667193	0.0038629	0		0.408062	0.665474	0.00396207	0		0	Non candidate	not significant		3.60322	0.0288933	0.0293903	1
O-038	CL3097Contig1_01	HQ375825 - HQ375841		Non candidate				0.646228	0.525043	0.00595597	0		0.593702	0.553199	0.00551077	0		0.288683	0.749545	0.00266611	0		0	Non candidate	not significant		0.0806839	0.922513	0.000751707	0		0.0975959	0.907056	0.000908688	0		0.0594538	0.942295	0.000548	0		0	Non candidate	not significant		0.163588	0.849195	0.0013421	0
O-039	CL3770Contig1_01	HQ377004 - HQ377018		Non candidate				0.698481	0.498476	0.00643443	0		0.684411	0.505503	0.00634731	0		0.482521	0.617905	0.00445628	0		0	Non candidate	not significant		1.43427	0.240582	0.013195	0		1.27268	0.28222	0.0117192	0		0.856925	0.425937	0.00789746	0		0	Non candidate	not significant		0.871931	0.419583	0.00710778	0
O-040	CL3795Contig1_01	HQ377152 - HQ377166		Non candidate				0.396774	0.529429	0.00181698	0		0.218616	0.640575	0.00100806	0		0.00724809	0.932233	3.33e-05	0		0	Non candidate	not significant		0.235039	0.628306	0.0010838	0		0.0265591	0.870697	0.000122441	0		0.00282221	0.957683	1.3e-05	0		0	Non candidate	not significant		0.200387	0.654845	0.000812245	0
T-002	0_13552_02	KP893848		Non candidate				2.81003	0.0624263	0.0252415	0		2.7715	0.0648366	0.0250511	0		2.78505	0.0639857	0.0255637	0		0	Non candidate	not significant		4.75531	0.00953608	0.0422311	1		4.51601	0.0120047	0.0401308	1		4.09977	0.0179086	0.0377496	1		3	Non candidate	very likely		2.01291	0.136041	0.0161133	0
T-003	2_10059_02	KP893855		Non candidate				0.612887	0.542733	0.00561775	0		0.708352	0.493617	0.00652647	0		0.623703	0.536936	0.00572489	0		0	Non candidate	not significant		0.478967	0.620085	0.00442286	0		0.559396	0.572395	0.00515556	0		0.601844	0.548734	0.00554162	0		0	Non candidate	not significant		0.0437665	0.957186	0.000356591	0
T-005	CL3116Contig1_03	KP893859		Non candidate				2.32542	0.100231	0.0211919	0		2.31412	0.101369	0.0212314	0		2.14796	0.11928	0.0198366	0		0	Non candidate	not significant		0.532478	0.587931	0.00496203	0		0.472374	0.624181	0.00440002	0		0.37791	0.685758	0.00347992	0		0	Non candidate	not significant		1.16451	0.314	0.00948905	0
T-008	UMN_1590_01	KP893839		Non candidate				2.80474	0.0627704	0.0253935	0		3.14649	0.0450373	0.0285877	1		2.30286	0.102492	0.021318	0		1	Non candidate	uncertain		4.05143	0.018762	0.0365116	1		4.74892	0.00961276	0.0425443	1		4.10288	0.0178679	0.0380583	1		3	Non candidate	very likely		0.380236	0.684151	0.00312392	0
T-013	CL3602Contig1_03	KP893861		Non candidate				2.35931	0.0970463	0.0221885	0		2.52223	0.0827939	0.0238449	0		2.55165	0.0804514	0.0241535	0		0	Non candidate	not significant		0.895849	0.409853	0.00860704	0		0.996594	0.370933	0.00956188	0		0.865504	0.422386	0.00820273	0		0	Non candidate	not significant		1.52713	0.219537	0.0128199	0
T-014	CL3602Contig1_03	KP893861		Non candidate				2.57318	0.0786741	0.0233843	0		2.74567	0.066511	0.0250864	0		2.852	0.0599673	0.0263996	0		0	Non candidate	not significant		0.94971	0.388493	0.00881229	0		1.08787	0.338825	0.0100765	0		1.01498	0.36418	0.0093486	0		0	Non candidate	not significant		1.66833	0.190949	0.0135585	0
T-015	2_3720_01	KP893872		Non candidate				0.409549	0.664476	0.00382277	0		0.607867	0.545471	0.0056864	0		0.507712	0.602611	0.00478897	0		0	Non candidate	not significant		0.878471	0.416931	0.00820534	0		1.13252	0.324189	0.0105327	0		1.14986	0.318677	0.010705	0		0	Non candidate	not significant		0.69691	0.499228	0.00574721	0
T-016	2_3720_01	KP893872		Non candidate				0.607684	0.545552	0.00560275	0		0.826106	0.439162	0.0076512	0		0.768383	0.465055	0.00709344	0		0	Non candidate	not significant		1.706	0.184063	0.0156511	0		2.12914	0.121488	0.0194361	0		1.98695	0.139671	0.0182964	0		0	Non candidate	not significant		0.418468	0.658577	0.00341591	0
T-017	CL866Contig1_01	KP893857		Non candidate				1.65209	0.194084	0.0149983	0		1.63983	0.196464	0.014978	0		1.35771	0.259476	0.0124623	0		0	Non candidate	not significant		1.03788	0.355981	0.00953436	0		1.05753	0.349138	0.00970113	0		0.826051	0.439179	0.00760606	0		0	Non candidate	not significant		1.24812	0.289059	0.0100596	0
T-018	UMN_927_01	KP893869		Non candidate				2.17607	0.115992	0.0196603	0		2.25436	0.107451	0.0204741	0		2.5128	0.0834524	0.0230647	0		0	Non candidate	not significant		0.411122	0.663429	0.00379877	0		0.503816	0.604942	0.00464573	0		0.583281	0.558957	0.0053707	0		0	Non candidate	not significant		1.1492	0.318776	0.00927051	0
T-021	CL1029Contig1_01	KP893880		Non candidate				1.33112	0.266389	0.0122463	0		1.33841	0.264501	0.0123959	0		0.912921	0.402945	0.00855634	0		0	Non candidate	not significant		0.63055	0.533299	0.00588278	0		0.969401	0.381009	0.00901056	0		0.810065	0.446221	0.00753638	0		0	Non candidate	not significant		0.115015	0.891407	0.000935019	0
T-022	CL1430Contig1_06	KP893882		Non candidate				0.0781798	0.924825	0.000720177	0		0.0603201	0.941479	0.000559161	0		0.0889189	0.914954	0.000816	0		0	Non candidate	not significant		0.544362	0.581013	0.00502367	0		0.690659	0.50237	0.00635749	0		0.660055	0.517881	0.00607762	0		0	Non candidate	not significant		0.0929218	0.9113	0.000756751	0
T-023	CL1430Contig1_06	KP893882		Non candidate				0.367313	0.693031	0.0033941	0		0.417847	0.659007	0.00388363	0		0.348523	0.706135	0.0032086	0		0	Non candidate	not significant		0.00806782	0.991965	7.52181e-05	0		0.0364753	0.964188	0.000339685	0		0.0865926	0.917083	0.000798	0		0	Non candidate	not significant		0.53905	0.58407	0.00439779	0
T-026	CL4023Contig1_01	KP893863		Non candidate				0.00703184	0.992993	6.4819e-05	0		0.000906059	0.999094	8.40378e-06	0		0.0520744	0.94927	0.000478	0		0	Non candidate	not significant		0.581877	0.55973	0.00536801	0		0.398432	0.671873	0.00367762	0		0.218677	0.803763	0.00201352	0		0	Non candidate	not significant		0.808871	0.446674	0.00654504	0
T-027	CL4023Contig1_01	KP893863		Non candidate				1.9683	0.142338	0.018682	0		1.90635	0.151286	0.018181	0		1.34777	0.262145	0.0132345	0		0	Non candidate	not significant		2.49242	0.0852256	0.0237212	0		2.23795	0.109316	0.0213452	0		1.48314	0.229385	0.01443	0		0	Non candidate	not significant		1.14955	0.318756	0.00973727	0
T-029	CL866Contig1_01	KP893857		Non candidate				2.70603	0.0690879	0.0243303	0		2.72343	0.067947	0.0246275	0		2.46969	0.0870428	0.0226689	0		0	Non candidate	not significant		1.36873	0.256647	0.0125353	0		1.33016	0.266633	0.0121711	0		1.24717	0.289416	0.0114836	0		0	Non candidate	not significant		3.67304	0.0269623	0.0289751	1
T-031	0_2433_01	HQ354235 - HQ354252		Non candidate				0.841791	0.432373	0.00777365	0		0.777833	0.460719	0.00723478	0		0.678007	0.508736	0.00627449	0		0	Non candidate	not significant		1.32219	0.26874	0.0122131	0		0.932634	0.39514	0.00864006	0		0.839927	0.433187	0.00781709	0		0	Non candidate	not significant		0.552716	0.576185	0.00452957	0
T-032	0_1688_02	HQ351763 - HQ351777		Non candidate				11.4705	1.85257e-05	0.0955032	1		11.8462	1.3273e-05	0.0988306	1		10.4806	4.57e-05	0.0962003	1		3	Non candidate	very likely		7.89131	0.000493556	0.0681684	1		8.02557	0.0004367	0.0691228	1		7.52739	0.000695	0.0693102	1		3	Non candidate	very likely		2.80556	0.0626285	0.0223013	0
T-033	0_1688_02	HQ351763 - HQ351777		Non candidate				0.354794	0.701729	0.00325988	0		0.384431	0.681312	0.00355278	0		0.361073	0.697356	0.00331425	0		0	Non candidate	not significant		1.3452	0.26268	0.0123225	0		1.20106	0.302914	0.0110031	0		1.19682	0.304185	0.01102	0		0	Non candidate	not significant		1.30479	0.273311	0.010511	0
T-034	0_350_01	HQ355447 - HQ355462; HQ355501 - HQ355502		Non candidate				0.245382	0.782626	0.00225689	0		0.189622	0.827412	0.00175563	0		0.169395	0.84429	0.00155485	0		0	Non candidate	not significant		0.340801	0.711586	0.00315106	0		0.223609	0.799816	0.00206736	0		0.269822	0.763777	0.00248445	0		0	Non candidate	not significant		0.427858	0.652443	0.00347393	0
T-035	2_3591_03	HQ363993 - HQ364008		Non candidate				1.58587	0.209283	0.00722241	0		1.70649	0.192851	0.00781422	0		1.98139	0.160702	0.00909346	0		0	Non candidate	not significant		2.42793	0.120661	0.0110826	0		2.59084	0.108965	0.011802	0		2.64048	0.105651	0.0121564	0		0	Non candidate	not significant		0.15755	0.691804	0.000638733	0
1 J. Beaulieu, Canadian Forest Service, Unpublished data (DNA sequence available upon request)
2 GEA: genetic-environment association
