# Supplementary material for: Tree rings provide a new class of phenotypes for genetic associations that foster insights into adaptation of conifers to climate change
Source: New Phytol. 2018 Jan 4;218(2):630–45. doi: 10.1111/nph.14968 (PMC6079641; doi:10.1111/nph.14968)
Supplement: Supplementary file 3 — Table S4 Detailed results of the genotype–phenotype association (GPA) analysis with tassel when excluding the two populations from the southern group [file NPH-218-630-s003.xlsx]

## Sheet: manuscript information
New Phytologist Supporting Information
Article title: Tree rings provide a new class of phenotypes for genetic associations that foster insights into adaptation of conifers to climate change
Authors: Johann M. Housset, Simon Nadeau, Nathalie Isabel, Claire Depardieu, Isabelle Duchesne, Patrick Lenz, Martin P. Girardin Article acceptance date: 21 November 2017

## Sheet: Northern group all results
Table S4 Detailed results of the Genotype Phenotype Association (GPA) analysis with TASSEL when excluding the two populations from the southern group (n = 221 trees).
			Results Nadeau et al. (2016)				Dendrometric traits																																				Tree-rings traits
			Detected signature of local adaptation	Method of detection (number of methods)1	GEA: associated climatic variables		DBH21																			H21																	MeanBAI1993-2014
							No correction model						Q model				Q + K model						Nadeau	summary (3 models)		No correction model					Q model			Q + K model						Nadeau	summary (3 models)		No correction model						Q model
SNPs	Gene						F	P-value	Marker R2			F	P-value	Marker R2			F	P-value	Marker R2			Somme				F	P-value			F	P-value	Marker R2		F	P-value	Marker R2							F	P-value	Marker R2			F	P-value
G-014	GQ0081.BR.1_D09		Candidate	GEA (2), FST Outlier (1)	degree-days > 5C, summer precipitations, precipitations as snow, elevation		0.171468	0.842547	0.00163556	0		0.119614	0.887325	0.0011452	0		0.130975	0.877313	0.0012392	0		0	Candidate	not significant		0.145464	0.86471	0		0.0570331	0.944578	0.000548378		0.0377541	0.962956	0.000356	0	0		Candidate	not significant		0.73076	0.482746	0.00605687	0		0.797622	0.451752
N-029	0_6047_02		Candidate	GEA (2), FST Outlier (1)	degree-days > 5C, spring frost, autumn frost, continentality, climatic moisture deficit, summer precipitations, precipitations as snow, elevation		0.042191	0.958695	0.000395068	0		0.159051	0.853057	0.00148984	0		0.157959	0.853987	0.00146574	0		0	Candidate	not significant		0.965607	0.382436	0		1.09664	0.335914	0.0102311		1.08556	0.339619	0.010167	0	0		Candidate	not significant		0.339389	0.712583	0.00277086	0		0.568948	0.566971
M-015	0_8683_01		Candidate	GEA (2)	precipitations as snow, climatic moisture deficit, degree-days > 5C, spring frost		1.4157	0.235462	0.00660374	0		1.22154	0.270342	0.00572066	0		0.659554	0.41765	0.00307849	0		0	Candidate	not significant		2.22343	0.137439	0		1.75717	0.186439	0.00825097		0.945974	0.331881	0.00443567	0	0		Candidate	not significant		1.00366	0.317548	0.00411631	0		0.951795	0.330364
M-016	0_8683_01		Candidate	GEA (2)	climatic moisture deficit, spring frost, continentality		1.82845	0.163248	0.0171112	0		1.93157	0.147549	0.0181005	0		2.68664	0.0705075	0.0252019	0		0	Candidate	not significant		1.54502	0.215758	0		1.48401	0.229151	0.0140093		1.90895	0.150862	0.0179867	0	0		Candidate	not significant		0.481784	0.618349	0.00401794	0		0.427177	0.652909
M-017	0_8844_01		Candidate	GEA (2)	autumn frost, spring frost, degree-days > 5C		0.606717	0.546169	0.00612121	0		0.250875	0.778374	0.00254913	0		0.332889	0.717263	0.00334497	0		0	Candidate	not significant		0.540354	0.583416	0		0.378943	0.685096	0.00385626		0.460293	0.631793	0.00466818	0	0		Candidate	not significant		1.22475	0.296024	0.0109722	0		0.783486	0.458222
G-001	GQ0015.B3.r_B10		Candidate	GEA (1)	precipitations as snow		1.20825	0.300796	0.011245	0		1.00492	0.367851	0.00938229	0		0.61474	0.541766	0.00570669	0		0	Candidate	not significant		1.76122	0.174375	0		1.43765	0.239846	0.0134324		1.07958	0.341642	0.0101114	0	0		Candidate	not significant		0.366282	0.693737	0.00300208	0		0.341779	0.710892
G-004	GQ0033.TB_H23		Candidate	GEA (1)	precipitations as snow, degree-days > 5C, spring frost		0.518327	0.59628	0.00485566	0		0.375634	0.687321	0.00352828	0		0.506234	0.603506	0.00469942	0		0	Candidate	not significant		0.507965	0.602459	0		0.448596	0.639143	0.00423126		0.528221	0.590446	0.00494735	0	0		Candidate	not significant		2.13695	0.120503	0.017233	0		1.8925	0.153208
G-019	GQ00612.B3_J14		Candidate	GEA (1)	degree-days > 5C, summer precipitations		0.978115	0.377734	0.009123	0		1.10688	0.332536	0.0103241	0		1.14892	0.318991	0.0106655	0		0	Candidate	not significant		0.644281	0.526079	0		0.677012	0.509255	0.00637173		0.86067	0.424386	0.00806109	0	0		Candidate	not significant		1.75989	0.174522	0.0142411	0		1.70232	0.184718
G-021	GQ0033.TB_H23		Candidate	GEA (1)	precipitations as snow		1.0434	0.354082	0.00972592	0		0.842972	0.431902	0.00788247	0		0.312135	0.732227	0.00289758	0		0	Candidate	not significant		0.219928	0.802762	0		0.123839	0.883588	0.00117173		0.0138971	0.9862	0.00013	0	0		Candidate	not significant		2.55608	0.0799539	0.0205349	0		2.36641	0.0962674
G-026	GQ0206.B3_C13		Candidate	GEA (1)	summer precipitations		3.95088	0.0206917	0.0358402	1		3.89217	0.021911	0.0353615	1		2.81793	0.0620227	0.0261592	0		2	Candidate	likely		0.90867	0.404646	0		0.978603	0.377568	0.00918358		0.887459	0.413261	0.008312	0	0		Candidate	not significant		5.16452	0.00644251	0.040534	1		5.03376	0.00730689
G-029	GQ0044.B3.r_N02		Candidate	GEA (1)	Elevation		0.0455463	0.955485	0.0004314	0		0.0824395	0.920898	0.00078351	0		0.0337628	0.966806	0.000318	0		0	Candidate	not significant		1.21636	0.298405	0		1.21128	0.299927	0.0114094		0.98294	0.375957	0.00925737	0	0		Candidate	not significant		0.143207	0.866657	0.00118494	0		0.145415	0.864749
N-020	0_16889_02		Candidate	GEA (1)	degree-days > 5C		0.244388	0.783416	0.00238208	0		0.305361	0.737202	0.00298631	0		0.48207	0.618223	0.00462854	0		0	Candidate	not significant		0.973104	0.379681	0		1.19174	0.305852	0.0116188		0.943408	0.391033	0.00940124	0	0		Candidate	not significant		0.156921	0.854873	0.00134144	0		0.120445	0.886588
N-023	0_2576_02		Candidate	GEA (1)	summer precipitations		3.07438	0.0483044	0.0279802	1		3.12618	0.0459538	0.0284721	1		2.72864	0.0676465	0.0253197	0		2	Candidate	likely		0.602548	0.548359	0		0.53688	0.585377	0.00503563		0.351272	0.704209	0.00328989	0	0		Candidate	not significant		0.162938	0.849748	0.00133243	0		0.177912	0.837139
N-033	0_7001_01		Candidate	GEA (1)	degree-days > 5C, autumn frost, spring frost, precipitations as snow		0.252747	0.776904	0.00239299	0		0.259202	0.77192	0.00244996	0		0.325002	0.722897	0.00303428	0		0	Candidate	not significant		1.36769	0.256987	0		1.25593	0.286994	0.0118308		1.02251	0.361518	0.00961944	0	0		Candidate	not significant		1.61076	0.202149	0.0131414	0		1.48432	0.229003
N-040	2_4107_01		Candidate	GEA (1)	continentality, summer precipitations		0.244562	0.621445	0.00113873	0		0.271358	0.602974	0.00126513	0		0.125208	0.72381	0.000581	0		0	Candidate	not significant		0.979944	0.323346	0		0.78357	0.377069	0.00366229		0.568211	0.451819	0.00266083	0	0		Candidate	not significant		0.135174	0.713484	0.000550643	0		0.209786	0.647396
O-002	0_8844_01		Candidate	GEA (1)	degree-days > 5C, spring frost		0.433982	0.648512	0.00411608	0		0.162116	0.850452	0.00154385	0		0.0941474	0.910188	0.000883	0		0	Candidate	not significant		0.0392434	0.961524	0		0.306069	0.736672	0.00291357		0.183746	0.832284	0.00173824	0	0		Candidate	not significant		3.27885	0.0395727	0.0265693	1		2.77823	0.0644127
O-016	2_6731_01		Candidate	GEA (1)	summer precipitations		2.43174	0.1204	0.0112066	0		2.63305	0.106168	0.0121388	0		1.58746	0.209094	0.00736523	0		0	Candidate	not significant		3.95306	0.0480788	1		4.0216	0.0462109	0.0185106		3.20084	0.0750487	0.014989	0	2		Candidate	likely		0.921723	0.338086	0.00374123	0		0.818379	0.366662
O-021	2_7852_01		Candidate	GEA (1)	degree-days > 5C, summer precipitations		1.11321	0.330432	0.0103187	0		1.24589	0.289823	0.0115498	0		1.1856	0.30762	0.0110014	0		0	Candidate	not significant		0.88028	0.416191	0		1.14112	0.321452	0.0106416		1.02691	0.35992	0.0096177	0	0		Candidate	not significant		1.23278	0.293513	0.00998283	0		1.17358	0.31123
O-022	2_7852_01		Candidate	GEA (1)	degree-days > 5C, spring frost		0.167987	0.845479	0.00157801	0		0.201199	0.81791	0.00189237	0		0.153721	0.857609	0.00142668	0		0	Candidate	not significant		0.378123	0.685614	0		0.443072	0.642669	0.00417746		0.522462	0.593839	0.00489916	0	0		Candidate	not significant		0.0830478	0.920336	0.000683652	0		0.109243	0.896563
O-026	2_9542_01		Candidate	GEA (1)	degree-days > 5C, autumn frost		0.0799293	0.92321	0.000750989	0		0.086186	0.917456	0.000810233	0		0.183397	0.832573	0.00170274	0		0	Candidate	not significant		0.2338	0.791727	0		0.204612	0.815128	0.00192814		0.335618	0.715284	0.00316116	0	0		Candidate	not significant		0.117734	0.88899	0.000965042	0		0.156394	0.85532
T-036	2_8852_01		Candidate	GEA (1)	degree-days > 5C		1.19027	0.306184	0.0110249	0		1.05386	0.350442	0.00978753	0		0.72427	0.485897	0.00672067	0		0	Candidate	not significant		0.511854	0.600129	0		0.535634	0.586103	0.005024		0.591545	0.5544	0.00554021	0	0		Candidate	not significant		0.0140171	0.986082	0.000114782	0		0.0368013	0.963874
G-002	GQ0254.B7_N02		Non candidate				0.640606	0.528	0.00596453	0		0.759546	0.469172	0.00707394	0		0.696463	0.499503	0.00646265	0		0	Non candidate	not significant		2.16261	0.11758	0		2.35282	0.0976272	0.0216913		2.08624	0.126744	0.019539	0	0		Non candidate	not significant		0.682137	0.506616	0.00555166	0		0.711329	0.492143
G-003	GQ0047.B3_H11		Non candidate				0.646857	0.524734	0.00605232	0		0.846145	0.430545	0.0079119	0		0.736544	0.480016	0.00683741	0		0	Non candidate	not significant		0.954761	0.386576	0		0.878554	0.416926	0.00825259		0.923813	0.398633	0.0086525	0	0		Non candidate	not significant		0.785631	0.45713	0.00641428	0		0.848526	0.42948
G-005	GQ0011.B3.r_G02		Non candidate				0.658075	0.518938	0.00627255	0		0.510786	0.600793	0.00488523	0		0.624084	0.536777	0.00585295	0		0	Non candidate	not significant		0.3638	0.695478	0		0.146694	0.86365	0.00141173		0.0784888	0.92454	0.000753	0	0		Non candidate	not significant		1.06581	0.346296	0.00890402	0		1.10503	0.333127
G-008	GQ0015.BR_K18		Non candidate				0.453786	0.635849	0.00429631	0		0.378296	0.685505	0.00358575	0		0.618373	0.539822	0.00575525	0		0	Non candidate	not significant		0.432836	0.649253	0		0.423214	0.655509	0.00403047		0.554863	0.575011	0.00525083	0	0		Non candidate	not significant		0.628715	0.534259	0.00518404	0		0.57699	0.562465
G-009	GQ00410.B3_B06		Non candidate				0.0653719	0.936738	0.000615054	0		0.00356369	0.996443	3.35937e-05	0		0.0317495	0.968754	0.000295	0		0	Non candidate	not significant		0.234332	0.791307	0		0.238215	0.788249	0.00225146		0.201858	0.817372	0.00189061	0	0		Non candidate	not significant		0.69583	0.499775	0.00568578	0		0.614809	0.541697
G-010	GQ0045.B3_N12		Non candidate				1.16085	0.315231	0.0108087	0		1.08139	0.341033	0.0100888	0		1.2256	0.295704	0.0113773	0		0	Non candidate	not significant		0.131449	0.876896	0		0.134541	0.874194	0.00127286		0.0505053	0.950761	0.000473	0	0		Non candidate	not significant		2.31782	0.100933	0.018661	0		2.45706	0.0881006
G-011	GQ0025.BR_C19		Non candidate				0.200171	0.818759	0.00202146	0		0.169193	0.844471	0.00171258	0		0.512011	0.600101	0.0052032	0		0	Non candidate	not significant		0.589392	0.55565	0		0.365225	0.694519	0.00370726		0.667234	0.514306	0.00675387	0	0		Non candidate	not significant		0.329106	0.719954	0.00288524	0		0.346288	0.707734
G-012	GQ0045.B3_N12		Non candidate				0.189718	0.827334	0.00178285	0		0.302127	0.739569	0.00283986	0		0.103136	0.902051	0.000957	0		0	Non candidate	not significant		0.974732	0.379002	0		1.19506	0.304767	0.0111917		0.716294	0.489766	0.00670886	0	0		Non candidate	not significant		1.11816	0.328764	0.0091014	0		1.03814	0.355888
G-015	GQ0048.TB_H08		Non candidate				3.20367	0.0426151	0.0292636	1		2.82756	0.061444	0.0259465	0		2.02401	0.134731	0.0187891	0		1	Non candidate	uncertain		1.9767	0.141107	0		1.3939	0.250426	0.0130291		1.02091	0.362075	0.00956186	0	0		Non candidate	not significant		0.613883	0.542187	0.00501997	0		0.613535	0.542383
G-022	GQ0032.TB_I23		Non candidate				0.0842023	0.919276	0.000790546	0		0.0458803	0.955166	0.000431336	0		0.0339335	0.966641	0.000316	0		0	Non candidate	not significant		0.123647	0.883756	0		0.0965256	0.908028	0.0009133		0.0203876	0.979821	0.000191	0	0		Non candidate	not significant		0.0829726	0.920406	0.000680313	0		0.0905507	0.913463
G-023	GQ0045.B3_E18		Non candidate				0.960839	0.384255	0.00896333	0		1.00062	0.369423	0.00934247	0		0.886317	0.413729	0.00822776	0		0	Non candidate	not significant		3.6178	0.028536	1		3.98833	0.0199724	0.03638		3.83765	0.0230932	0.0359437	1	3		Non candidate	very likely		1.34813	0.261901	0.0109502	0		1.31779	0.269889
G-025	GQ0042.BR_E10		Non candidate				1.19065	0.306096	0.0111935	0		1.29285	0.276716	0.0121588	0		0.740791	0.478008	0.00687825	0		0	Non candidate	not significant		1.25716	0.286623	0		1.43204	0.241201	0.0135154		0.954666	0.386645	0.00894923	0	0		Non candidate	not significant		0.0432131	0.957716	0.000358663	0		0.0450328	0.955975
G-027	GQ0073.TB_E24		Non candidate				1.58293	0.207825	0.01468	0		1.3918	0.250944	0.0129464	0		1.13582	0.32315	0.010544	0		0	Non candidate	not significant		0.991474	0.372768	0		0.959972	0.384601	0.00901035		0.708846	0.493403	0.0066391	0	0		Non candidate	not significant		3.75469	0.0249497	0.0298406	1		3.6015	0.0289491
G-028	GQ0162.B3.r_L01		Non candidate				2.83349	0.0610687	0.0259715	0		2.53897	0.0814045	0.0233617	0		1.78369	0.17059	0.0165582	0		0	Non candidate	not significant		2.34045	0.0988033	0		2.17049	0.116712	0.0201389		1.5776	0.208942	0.0147759	0	0		Non candidate	not significant		1.89703	0.152504	0.0153316	0		1.84574	0.160414
G-030	GQ0026.B3.r_O24		Non candidate				1.07929	0.341715	0.0100074	0		0.741862	0.477482	0.0069104	0		0.474804	0.62268	0.00440582	0		0	Non candidate	not significant		0.123059	0.884275	0		0.211589	0.809471	0.00199078		0.0775138	0.925441	0.000726	0	0		Non candidate	not significant		0.0712202	0.931279	0.000582896	0		0.0666642	0.935529
G-031	GQ0011.BR_F15		Non candidate				9.15133	0.000154923	0.0792173	1		9.4513	0.000118055	0.0816418	1		6.16025	0.00251902	0.0571862	1		3	Non candidate	very likely		6.44529	0.0019221	1		7.07844	0.00106276	0.0627624		5.45426	0.00491529	0.051085	1	3		Non candidate	very likely		0.923577	0.398659	0.00753098	0		0.869925	0.420459
G-034	AGP6		Non candidate				1.00524	0.367738	0.00947233	0		1.21019	0.300263	0.0113782	0		1.27968	0.280337	0.0118987	0		0	Non candidate	not significant		0.156632	0.85512	0		0.14656	0.863764	0.00139896		0.186908	0.829661	0.00175873	0	0		Non candidate	not significant		0.136702	0.872306	0.00114021	0		0.196419	0.821817
G-035	IFG8612		Non candidate				1.74166	0.17775	0.0160489	0		1.67789	0.189285	0.0154911	0		1.84146	0.161162	0.0170873	0		0	Non candidate	not significant		0.909495	0.404308	0		0.943729	0.390834	0.00881732		0.597705	0.551015	0.0055979	0	0		Non candidate	not significant		0.0442983	0.956677	0.000362646	0		0.060397	0.941407
G-036	IFG8612		Non candidate				1.25414	0.28749	0.0118532	0		1.12903	0.325358	0.0107135	0		0.991428	0.372827	0.00931865	0		0	Non candidate	not significant		1.72099	0.181451	0		1.32315	0.268571	0.012577		0.729166	0.483564	0.00687533	0	0		Non candidate	not significant		0.361856	0.69681	0.00300872	0		0.338047	0.713547
M-001	0_13978_01		Non candidate				0.391073	0.676829	0.00369549	0		0.598969	0.550337	0.00566669	0		0.445944	0.640839	0.00416399	0		0	Non candidate	not significant		0.399338	0.67128	0		0.489263	0.613792	0.00465903		0.498407	0.608232	0.00467666	0	0		Non candidate	not significant		0.79728	0.451887	0.00655674	0		0.860085	0.424597
M-002	0_13978_01		Non candidate				0.221593	0.801435	0.00213476	0		0.364164	0.695234	0.00352257	0		0.281354	0.755057	0.00263594	0		0	Non candidate	not significant		0.221368	0.801615	0		0.300543	0.740748	0.00293208		0.30846	0.734924	0.00301469	0	0		Non candidate	not significant		0.809715	0.446369	0.00676268	0		0.856462	0.426154
M-003	0_14837_01		Non candidate				1.0901	0.338114	0.0102764	0		1.04604	0.353202	0.00990559	0		1.11674	0.329339	0.0104438	0		0	Non candidate	not significant		0.348179	0.706387	0		0.286228	0.751392	0.00274956		0.25295	0.77675	0.002459	0	0		Non candidate	not significant		0.598171	0.550737	0.00496953	0		0.789115	0.455583
M-006	0_18261_01		Non candidate				0.109479	0.896354	0.00105395	0		0.0889896	0.914891	0.000859602	0		0.114325	0.892026	0.00109409	0		0	Non candidate	not significant		0.5517	0.576835	0		0.534045	0.587062	0.00514467		0.654596	0.520762	0.00648439	0	0		Non candidate	not significant		0.00664233	0.99338	5.69839e-05	0		0.0109443	0.989116
M-007	0_18267_01		Non candidate				0.153812	0.85753	0.00144948	0		0.0916707	0.912443	0.000867104	0		0.0177506	0.982408	0.000166	0		0	Non candidate	not significant		1.49443	0.226776	0		1.17088	0.312149	0.0110179		0.676167	0.509688	0.00634109	0	0		Non candidate	not significant		0.456529	0.634092	0.00376364	0		0.457332	0.633591
M-009	0_2433_01		Non candidate				0.527986	0.590641	0.00537634	0		0.437071	0.64657	0.00446839	0		0.538054	0.584766	0.00545404	0		0	Non candidate	not significant		1.45131	0.236809	0		1.06517	0.346708	0.0108205		1.37243	0.255977	0.0142489	0	0		Non candidate	not significant		0.275489	0.759488	0.0024623	0		0.21	0.810765
M-010	0_3073_01		Non candidate				0.113019	0.893188	0.00106223	0		0.152882	0.858328	0.00143859	0		0.511662	0.600255	0.00474883	0		0	Non candidate	not significant		0.00350221	0.996504	0		0.0176546	0.982502	0.000167215		0.117652	0.889065	0.0011019	0	0		Non candidate	not significant		0.785464	0.457206	0.00641942	0		0.849046	0.429259
M-011	0_3073_01		Non candidate				1.00929	0.366254	0.0094338	0		1.08152	0.340998	0.0101327	0		1.36882	0.256712	0.012778	0		0	Non candidate	not significant		0.248091	0.780519	0		0.33551	0.715363	0.00318265		0.552454	0.576386	0.00518091	0	0		Non candidate	not significant		1.18437	0.307925	0.00969865	0		1.13749	0.322562
M-012	0_3192_01		Non candidate				1.03421	0.357328	0.00966439	0		1.25108	0.28836	0.0117023	0		0.598871	0.550385	0.0055905	0		0	Non candidate	not significant		0.0786667	0.924375	0		0.171736	0.842322	0.00163168		0.139714	0.869689	0.00131024	0	0		Non candidate	not significant		0.44416	0.64195	0.0036621	0		0.440967	0.644
M-013	0_3192_01		Non candidate				1.02346	0.36117	0.00965959	0		1.21486	0.298888	0.0114875	0		0.553485	0.575804	0.00519892	0		0	Non candidate	not significant		0.0473181	0.953794	0		0.123728	0.883687	0.00118856		0.083067	0.920321	0.00079	0	0		Non candidate	not significant		0.428536	0.652023	0.00357974	0		0.419586	0.657866
M-014	0_4756_01		Non candidate				0.0127395	0.987342	0.000121818	0		0.0467465	0.95434	0.000448496	0		0.00724132	0.992785	6.78e-05	0		0	Non candidate	not significant		0.760608	0.468697	0		0.718238	0.488846	0.00688131		0.502919	0.605514	0.00479438	0	0		Non candidate	not significant		1.22757	0.295077	0.0102043	0		1.09076	0.337858
M-018	0_9462_01		Non candidate				1.50832	0.223715	0.0141698	0		1.40846	0.246887	0.0132908	0		0.843107	0.431865	0.00793546	0		0	Non candidate	not significant		1.77636	0.171836	0		1.47937	0.230214	0.0140277		1.18791	0.306957	0.0113595	0	0		Non candidate	not significant		0.78653	0.456741	0.00655841	0		0.799403	0.450954
M-019	2_2799_03		Non candidate				0.531195	0.588725	0.00518506	0		0.589654	0.555485	0.00576249	0		0.523089	0.5935	0.00518357	0		0	Non candidate	not significant		0.49777	0.608632	0		0.576118	0.563011	0.00565623		0.414439	0.66128	0.00409964	0	0		Non candidate	not significant		2.3559	0.0973336	0.0198777	0		2.64044	0.0737433
M-021	2_7189_01		Non candidate				0.346509	0.707574	0.00336805	0		0.397052	0.672831	0.00387835	0		0.698381	0.498605	0.00658743	0		0	Non candidate	not significant		2.0265	0.13448	0		2.10218	0.124895	0.0203608		2.47535	0.0867208	0.0243856	0	0		Non candidate	not significant		0.290807	0.747963	0.00249812	0		0.265941	0.766747
M-025	CL1536Contig1_03		Non candidate				1.51691	0.221806	0.0141102	0		1.3287	0.267082	0.012419	0		0.644283	0.526094	0.00601441	0		0	Non candidate	not significant		2.12272	0.122292	0		1.92344	0.148719	0.0179696		1.2227	0.296563	0.0114664	0	0		Non candidate	not significant		0.276677	0.758569	0.00228475	0		0.32166	0.725296
M-026	CL1694Contig1_02		Non candidate				0.226613	0.797431	0.00218855	0		0.778221	0.460601	0.00750107	0		1.0612	0.347972	0.0100243	0		0	Non candidate	not significant		0.710997	0.492373	0		0.0144861	0.985619	0.000141445		0.0063683	0.993652	6.13e-05	0	0		Non candidate	not significant		1.82568	0.163656	0.0153294	0		1.95135	0.144674
M-027	CL1694Contig1_02		Non candidate				0.380843	0.68377	0.00367365	0		0.664571	0.515615	0.00639683	0		0.964264	0.383011	0.00966791	0		0	Non candidate	not significant		0.998605	0.370186	0		0.0483192	0.952841	0.000469163		0.0183402	0.981829	0.000176	0	0		Non candidate	not significant		1.9021	0.151806	0.0158271	0		2.32135	0.100666
M-028	0_18267_01		Non candidate				0.153812	0.85753	0.00144948	0		0.0916707	0.912443	0.000867104	0		0.0177506	0.982408	0.000166	0		0	Non candidate	not significant		1.49443	0.226776	0		1.17088	0.312149	0.0110179		0.676167	0.509688	0.00634109	0	0		Non candidate	not significant		0.456529	0.634092	0.00376364	0		0.457332	0.633591
M-029	CL1806Contig1_01		Non candidate				1.38239	0.253286	0.0129539	0		1.37842	0.254303	0.0129564	0		1.06173	0.347752	0.00996933	0		0	Non candidate	not significant		0.0709501	0.931531	0		0.137192	0.871883	0.00131207		0.138369	0.870858	0.00130542	0	0		Non candidate	not significant		0.748349	0.474381	0.00620331	0		0.740734	0.477993
M-030	CL1905Contig1_03		Non candidate				0.151562	0.859459	0.00142831	0		0.165235	0.847807	0.00156183	0		0.0904871	0.913522	0.000845	0		0	Non candidate	not significant		0.571647	0.565479	0		0.547396	0.579293	0.00518197		0.403508	0.6685	0.00378409	0	0		Non candidate	not significant		0.0221059	0.978139	0.000182979	0		0.0309524	0.969526
M-031	CL2332Contig1_01		Non candidate				9.77488	0.00202344	0.0443285	1		9.70155	0.00210461	0.0441492	1		8.65778	0.00363169	0.040728	1		3	Non candidate	very likely		12.261	0.000566492	1		12.284	0.000561004	0.055468		9.88067	0.00191787	0.0465316	1	3		Non candidate	very likely		1.36989	0.243133	0.00569319	0		1.3357	0.249094
M-032	CL3007Contig1_02		Non candidate				0.52431	0.592744	0.00492343	0		0.45401	0.63571	0.00427939	0		0.599965	0.549787	0.00560071	0		0	Non candidate	not significant		0.748714	0.474245	0		0.617661	0.5402	0.00584318		0.442826	0.642829	0.00415282	0	0		Non candidate	not significant		0.681418	0.506988	0.00560596	0		0.687035	0.504177
M-034	CL3097Contig1_01		Non candidate				3.22416	0.0417861	0.0295135	1		3.43833	0.0339731	0.0315002	1		2.67198	0.0715107	0.0249431	0		2	Non candidate	likely		1.79421	0.168822	0		1.87511	0.155947	0.0175261		1.80687	0.166759	0.0169449	0	0		Non candidate	not significant		0.53682	0.585386	0.00442228	0		0.623595	0.53699
N-003	0_11649_03		Non candidate				1.21225	0.299601	0.0112262	0		1.18107	0.309001	0.0109556	0		1.28316	0.279344	0.0119068	0		0	Non candidate	not significant		0.0697695	0.93263	0		0.0670905	0.935131	0.000632112		0.112874	0.893318	0.00105714	0	0		Non candidate	not significant		0.405425	0.667197	0.00330799	0		0.403729	0.66833
N-004	0_11649_03		Non candidate				0.0873496	0.91639	0.000817574	0		0.0956438	0.908828	0.000896447	0		0.0905282	0.913485	0.00084	0		0	Non candidate	not significant		0.365648	0.694188	0		0.318663	0.727475	0.00299513		0.298227	0.74245	0.00279309	0	0		Non candidate	not significant		0.165466	0.847605	0.00135307	0		0.18636	0.830108
N-008	0_12978_02		Non candidate				1.09513	0.336398	0.0101528	0		0.905468	0.40594	0.00842123	0		0.576003	0.563035	0.00534487	0		0	Non candidate	not significant		3.03108	0.0503804	0		2.89708	0.0574145	0.026573		2.96022	0.0539947	0.0277244	0	0		Non candidate	not significant		0.395719	0.673681	0.00322908	0		0.439391	0.645006
N-010	0_13957_02		Non candidate				0.258887	0.772159	0.0024418	0		0.279873	0.756167	0.00264283	0		0.48769	0.61475	0.00454416	0		0	Non candidate	not significant		0.538107	0.584663	0		0.404837	0.667615	0.00383131		0.3737	0.688649	0.00354894	0	0		Non candidate	not significant		1.92646	0.148169	0.0156048	0		2.13338	0.12096
N-011	0_13957_02		Non candidate				1.82407	0.163951	0.0170447	0		1.84231	0.161064	0.0172257	0		2.3677	0.0962534	0.0220441	0		0	Non candidate	not significant		1.88264	0.154785	0		1.93275	0.147378	0.018135		1.94943	0.144986	0.0183228	0	0		Non candidate	not significant		2.23332	0.109664	0.0183054	0		2.42095	0.0912894
N-012	0_14221_01		Non candidate				0.896176	0.409697	0.00840191	0		0.851858	0.428119	0.00800101	0		0.765892	0.466238	0.00711656	0		0	Non candidate	not significant		1.15771	0.31622	0		0.983117	0.375891	0.00926921		0.852435	0.427874	0.00798682	0	0		Non candidate	not significant		2.93165	0.0554435	0.0236257	0		2.7383	0.0669579
N-013	0_14221_01		Non candidate				1.55376	0.213884	0.0143747	0		1.83229	0.162633	0.016954	0		1.47674	0.230777	0.0139087	0		0	Non candidate	not significant		0.170705	0.843188	0		0.333267	0.716963	0.00314833		0.240358	0.786565	0.0022591	0	0		Non candidate	not significant		3.40631	0.0349549	0.0270092	1		3.3397	0.0373044
N-016	0_15762_01		Non candidate				1.37757	0.254527	0.0130881	0		1.20009	0.303304	0.0114444	0		0.621607	0.538105	0.00590444	0		0	Non candidate	not significant		1.64975	0.19465	0		1.50169	0.225229	0.0144045		1.0862	0.33946	0.010964	0	0		Non candidate	not significant		2.14329	0.119815	0.0178275	0		1.88707	0.154087
N-018	0_16619_01		Non candidate				0.351712	0.7039	0.00331653	0		0.379357	0.684779	0.00358156	0		0.17803	0.837046	0.00165268	0		0	Non candidate	not significant		1.16289	0.314605	0		1.4294	0.241818	0.013445		0.896798	0.40946	0.00846187	0	0		Non candidate	not significant		0.374913	0.687798	0.00310212	0		0.31063	0.733317
N-019	0_16619_01		Non candidate				1.75077	0.176164	0.0161315	0		1.67754	0.18935	0.0154879	0		1.40136	0.248578	0.0130035	0		0	Non candidate	not significant		1.81705	0.16505	0		2.02819	0.134167	0.0187557		1.44076	0.239101	0.0134936	0	0		Non candidate	not significant		0.393866	0.674926	0.00321401	0		0.301765	0.739825
N-021	0_17938_01		Non candidate				1.19588	0.304487	0.0110764	0		1.1754	0.310737	0.0109037	0		0.82002	0.441842	0.00760916	0		0	Non candidate	not significant		1.21021	0.300205	0		1.09236	0.33734	0.0101916		0.913213	0.402836	0.00855284	0	0		Non candidate	not significant		1.32659	0.267525	0.0107333	0		1.25138	0.288185
N-022	0_18261_01		Non candidate				0.950704	0.388126	0.00882588	0		1.06162	0.347761	0.00985885	0		1.41231	0.245906	0.0131052	0		0	Non candidate	not significant		0.325084	0.72283	0		0.366327	0.693722	0.00344156		0.645579	0.525406	0.00604627	0	0		Non candidate	not significant		0.20431	0.815366	0.00167012	0		0.235819	0.790128
N-024	0_3073_01		Non candidate				0.937639	0.393184	0.00870566	0		0.945079	0.390311	0.00878631	0		0.649119	0.523561	0.00602333	0		0	Non candidate	not significant		0.240965	0.786086	0		0.314056	0.730824	0.00295196		0.290031	0.748543	0.00271633	0	0		Non candidate	not significant		1.41893	0.24421	0.0114707	0		1.34793	0.261965
N-028	0_4032_02		Non candidate				0.897581	0.409112	0.00833689	0		1.06183	0.34769	0.00986075	0		0.763772	0.467208	0.00708722	0		0	Non candidate	not significant		1.15222	0.317923	0		1.07345	0.343712	0.010017		0.778681	0.460344	0.00729286	0	0		Non candidate	not significant		0.282127	0.754454	0.00230457	0		0.316441	0.729077
N-030	0_6448_02		Non candidate				0.714493	0.490632	0.00667692	0		0.736125	0.480216	0.00688808	0		1.42326	0.243274	0.0132182	0		0	Non candidate	not significant		1.13742	0.322622	0		1.28174	0.279746	0.0119939		1.49581	0.226479	0.0140117	0	0		Non candidate	not significant		0.0497705	0.951459	0.000409512	0		0.0615948	0.94028
N-034	0_7001_01		Non candidate				0.51967	0.595487	0.00488352	0		0.589532	0.55552	0.00554632	0		0.586343	0.557284	0.00545459	0		0	Non candidate	not significant		0.680153	0.507663	0		0.688199	0.503632	0.00650809		0.940713	0.39202	0.00881303	0	0		Non candidate	not significant		0.0916015	0.912504	0.000751802	0		0.0981167	0.906584
N-035	0_771_01		Non candidate				0.153608	0.857715	0.0015864	0		0.133182	0.875389	0.00138153	0		0.048089	0.953061	0.000494	0		0	Non candidate	not significant		0.570618	0.566147	0		0.626735	0.535452	0.00651756		0.461731	0.630908	0.00495084	0	0		Non candidate	not significant		1.11732	0.329231	0.0100404	0		1.16846	0.313023
N-036	0_846_01		Non candidate				1.40925	0.246682	0.0132931	0		1.38129	0.253605	0.0130583	0		1.35202	0.261037	0.0127349	0		0	Non candidate	not significant		1.16099	0.315227	0		1.17051	0.312292	0.0111495		0.97569	0.378693	0.00955807	0	0		Non candidate	not significant		1.39534	0.250015	0.0116162	0		1.33626	0.265052
N-039	2_3726_02		Non candidate				1.95999	0.14344	0.0181018	0		1.72133	0.181378	0.015956	0		0.991274	0.372858	0.00920624	0		0	Non candidate	not significant		0.378191	0.685567	0		0.229881	0.79483	0.00217293		0.130227	0.877968	0.00121988	0	0		Non candidate	not significant		0.67244	0.511527	0.00550114	0		0.626701	0.535329
O-004	2_2952_01		Non candidate				0.365195	0.694503	0.00342613	0		0.311361	0.732792	0.00292677	0		0.119543	0.887387	0.0011101	0		0	Non candidate	not significant		0.336019	0.714995	0		0.289348	0.749054	0.00273375		0.171914	0.842172	0.00161195	0	0		Non candidate	not significant		1.25225	0.287928	0.0102218	0		1.35465	0.260242
O-008	2_3852_01		Non candidate				3.88511	0.0220532	0.0354725	1		4.04643	0.0188929	0.0369411	1		3.66231	0.0273591	0.0342253	1		3	Non candidate	very likely		0.818019	0.442719	0		0.921111	0.39971	0.00870067		1.19681	0.304248	0.011231	0	0		Non candidate	not significant		0.592449	0.553871	0.00490569	0		0.519309	0.595683
O-009	2_3867_02		Non candidate				0.226062	0.797864	0.00212586	0		0.240346	0.786575	0.00226376	0		0.361723	0.696915	0.00337799	0		0	Non candidate	not significant		0.192766	0.824821	0		0.133384	0.875205	0.00126329		0.0756384	0.927177	0.000709	0	0		Non candidate	not significant		1.45913	0.234719	0.0118888	0		1.56977	0.210479
O-010	2_5483_02		Non candidate				0.73029	0.482988	0.0067938	0		0.738911	0.478883	0.00688311	0		0.634453	0.531249	0.00588724	0		0	Non candidate	not significant		2.34867	0.0980001	0		2.34154	0.09871	0.0215896		1.7897	0.169572	0.0167617	0	0		Non candidate	not significant		0.826065	0.43914	0.00671419	0		0.897283	0.409197
O-011	2_5668_01		Non candidate				1.32807	0.267215	0.012359	0		1.13657	0.322911	0.0106134	0		1.29445	0.276257	0.0120884	0		0	Non candidate	not significant		0.23769	0.78866	0		0.335089	0.715662	0.0031675		0.440868	0.644081	0.00413227	0	0		Non candidate	not significant		0.571166	0.565717	0.00469184	0		0.568948	0.566974
O-012	2_5724_02		Non candidate				1.0123	0.315504	0.00469641	0		1.07241	0.301598	0.00498072	0		0.843191	0.359544	0.00391209	0		0	Non candidate	not significant		0.913735	0.340219	0		1.16102	0.282497	0.00541667		0.814017	0.367974	0.0038119	0	0		Non candidate	not significant		0.299639	0.584669	0.00121969	0		0.352746	0.553184
O-013	2_6052_01		Non candidate				1.4049	0.247699	0.0130579	0		1.34041	0.264	0.0124832	0		1.03198	0.358125	0.00959084	0		0	Non candidate	not significant		0.383997	0.681613	0		0.281705	0.754785	0.00266484		0.393499	0.675196	0.00370704	0	0		Non candidate	not significant		0.751237	0.473011	0.00613402	0		0.6888	0.503288
O-014	CL1698Contig1_01		Non candidate				0.683924	0.505754	0.00636524	0		0.764467	0.466886	0.00711943	0		0.774659	0.462186	0.00718825	0		0	Non candidate	not significant		2.67997	0.07091	0		2.6411	0.0736725	0.0242833		2.68662	0.0704742	0.025162	0	0		Non candidate	not significant		0.0955732	0.90889	0.000782037	0		0.145934	0.8643
O-015	2_6491_01		Non candidate				3.6203	0.0284591	0.0327831	1		3.52898	0.0311036	0.0320202	1		2.7111	0.0688129	0.0251569	0		2	Non candidate	likely		3.75028	0.0251008	1		3.76673	0.0247204	0.034271		3.41596	0.0346986	0.0319927	1	3		Non candidate	very likely		0.859297	0.424896	0.00698217	0		0.852184	0.427918
O-017	2_684_01		Non candidate				2.35206	0.0976759	0.0215503	0		2.14077	0.120148	0.0196783	0		2.63562	0.0740674	0.0244566	0		0	Non candidate	not significant		0.823301	0.440392	0		0.72704	0.484562	0.00680684		0.747364	0.474881	0.00699956	0	0		Non candidate	not significant		0.284733	0.752496	0.0023258	0		0.238448	0.788058
O-019	2_7213_02		Non candidate				1.34672	0.262328	0.0124558	0		1.78464	0.170418	0.0164599	0		1.3463	0.26246	0.0124926	0		0	Non candidate	not significant		1.55579	0.213446	0		1.85546	0.158959	0.0171864		1.25974	0.285884	0.0117983	0	0		Non candidate	not significant		0.166801	0.846476	0.00136397	0		0.161756	0.850752
O-020	2_7532_01		Non candidate				0.192489	0.825051	0.00183079	0		0.181958	0.833771	0.00173538	0		0.329604	0.719589	0.00309947	0		0	Non candidate	not significant		0.423555	0.655281	0		0.268145	0.765065	0.00256418		0.313716	0.731077	0.00294766	0	0		Non candidate	not significant		0.209623	0.811056	0.00175269	0		0.328671	0.720246
O-024	2_8627_01		Non candidate				0.490943	0.61275	0.00457754	0		0.588788	0.555922	0.00549256	0		0.273121	0.761273	0.00253436	0		0	Non candidate	not significant		0.400469	0.670516	0		0.349091	0.705741	0.00328017		0.106947	0.898623	0.00100162	0	0		Non candidate	not significant		0.594968	0.552477	0.0048461	0		0.552571	0.576283
O-025	2_9466_01		Non candidate				0.913442	0.402729	0.00848294	0		1.14004	0.321797	0.0105792	0		1.0864	0.339336	0.010081	0		0	Non candidate	not significant		0.681856	0.506794	0		0.906654	0.405463	0.00847392		0.882284	0.415379	0.00826317	0	0		Non candidate	not significant		1.57423	0.209524	0.0127082	0		1.62618	0.199088
O-028	CL1367Contig1_03		Non candidate				5.71565	0.00382765	0.0507777	1		6.44525	0.00192387	0.0569368	1		4.55176	0.0116207	0.0422369	1		3	Non candidate	very likely		1.84032	0.161318	0		2.17329	0.11638	0.0200701		1.4744	0.231299	0.0138087	0	0		Non candidate	not significant		0.309169	0.73438	0.00252484	0		0.338904	0.712931
O-029	CL1588Contig1_04		Non candidate				0.0636025	0.938396	0.000595441	0		0.0487614	0.952419	0.000457235	0		0.0392919	0.961477	0.000365	0		0	Non candidate	not significant		0.0249455	0.975366	0		0.0164337	0.983702	0.00015491		0.0132007	0.986887	0.000124	0	0		Non candidate	not significant		1.09057	0.337858	0.00884269	0		0.96185	0.383823
O-030	CL1646Contig1_01		Non candidate				0.515375	0.59803	0.00480424	0		0.495363	0.610066	0.00462517	0		0.279463	0.756473	0.0025932	0		0	Non candidate	not significant		0.10989	0.895984	0		0.103414	0.9018	0.000974005		0.215345	0.806443	0.00201685	0	0		Non candidate	not significant		1.69062	0.186825	0.0136334	0		1.89979	0.152103
O-032	2_3726_02		Non candidate				0.952073	0.387599	0.00883848	0		0.836804	0.434545	0.00778773	0		0.713427	0.491157	0.00662006	0		0	Non candidate	not significant		4.19752	0.0163131	1		3.71334	0.026028	0.0338019		3.62972	0.0282173	0.0339948	1	3		Non candidate	very likely		1.29514	0.275968	0.0104818	0		1.29822	0.27515
O-034	CL1767Contig1_02		Non candidate				1.81535	0.165327	0.0167164	0		1.45029	0.236863	0.0134187	0		1.52991	0.218983	0.0141964	0		0	Non candidate	not significant		3.98253	0.0200633	1		3.31255	0.0383544	0.0302662		2.97782	0.0530786	0.0278892	0	2		Non candidate	likely		0.272978	0.761371	0.00223002	0		0.239148	0.787507
O-035	CL1852Contig1_01		Non candidate				0.0968729	0.907713	0.000920766	0		0.152131	0.858973	0.00144733	0		0.357924	0.699563	0.00334395	0		0	Non candidate	not significant		0.174086	0.840347	0		0.164175	0.848705	0.00156881		0.206001	0.814001	0.00193326	0	0		Non candidate	not significant		1.66905	0.190869	0.0137629	0		1.7835	0.170561
O-036	CL1905Contig1_03		Non candidate				0.120279	0.886734	0.00112544	0		0.138722	0.870551	0.00129967	0		0.0839449	0.919513	0.000779	0		0	Non candidate	not significant		0.593527	0.5533	0		0.561184	0.571394	0.00526237		0.41432	0.661334	0.00388038	0	0		Non candidate	not significant		0.0223188	0.977931	0.000182749	0		0.0306597	0.96981
O-037	CL206Contig1_03		Non candidate				1.13251	0.32424	0.0108403	0		1.10633	0.332767	0.0106345	0		1.00181	0.369029	0.00952801	0		0	Non candidate	not significant		0.323855	0.723727	0		0.344951	0.708671	0.00335342		0.31794	0.72801	0.00313822	0	0		Non candidate	not significant		3.51343	0.0315495	0.0288226	1		3.38412	0.035776
O-038	CL3097Contig1_01		Non candidate				0.572501	0.564995	0.00536598	0		0.480689	0.619046	0.00451703	0		0.201659	0.817534	0.00188322	0		0	Non candidate	not significant		0.153243	0.858018	0		0.197717	0.820757	0.00187144		0.182927	0.832963	0.00171459	0	0		Non candidate	not significant		0.082166	0.921148	0.000678005	0		0.132647	0.875846
O-039	CL3770Contig1_01		Non candidate				0.55878	0.572758	0.00523806	0		0.600683	0.54939	0.00563811	0		0.428347	0.652162	0.00400017	0		0	Non candidate	not significant		1.24935	0.288824	0		1.14788	0.31932	0.0107663		0.71456	0.490611	0.0066976	0	0		Non candidate	not significant		0.909597	0.404223	0.00744866	0		0.821285	0.441247
O-040	CL3795Contig1_01		Non candidate				0.507409	0.477049	0.00235966	0		0.317131	0.57394	0.00147821	0		0.0169641	0.896497	7.87e-05	0		0	Non candidate	not significant		0.297436	0.58607	0		0.0508209	0.821861	0.000238362		0.00587576	0.938973	2.75e-05	0	0		Non candidate	not significant		0.130529	0.718234	0.000531733	0		0.098838	0.753532
T-002	0_13552_02		Non candidate				3.01238	0.0513043	0.0274317	0		3.06333	0.0488459	0.0279161	1		2.94773	0.0546545	0.0273527	0		1	Non candidate	uncertain		4.89887	0.0083289	1		4.53461	0.0118133	0.0409654		4.06145	0.0186082	0.0380382	1	3		Non candidate	very likely		2.2318	0.109793	0.0179096	0		2.19928	0.113371
T-003	2_10059_02		Non candidate				0.59236	0.553942	0.00551785	0		0.709135	0.493255	0.00660762	0		0.642154	0.527198	0.0059587	0		0	Non candidate	not significant		0.4875	0.614853	0		0.582809	0.559237	0.00546402		0.661061	0.517385	0.00619127	0	0		Non candidate	not significant		0.0182309	0.981936	0.000149282	0		0.0193649	0.980823
T-005	CL3116Contig1_03		Non candidate				2.14961	0.119112	0.0199363	0		2.22609	0.11054	0.020664	0		2.12873	0.121599	0.0198659	0		0	Non candidate	not significant		0.349337	0.705568	0		0.280396	0.755773	0.00266291		0.221905	0.801183	0.00207835	0	0		Non candidate	not significant		0.939036	0.392602	0.00770459	0		0.869473	0.420655
T-008	UMN_1590_01		Non candidate				2.66748	0.0718016	0.0245607	0		3.08153	0.0480105	0.0283063	1		2.11241	0.123558	0.0197755	0		1	Non candidate	uncertain		3.8245	0.0233804	1		4.61648	0.0109325	0.0420992		3.91497	0.021442	0.0369423	1	3		Non candidate	very likely		0.446305	0.64058	0.00368281	0		0.462994	0.630028
T-013	CL3602Contig1_03		Non candidate				2.30194	0.102697	0.0220161	0		2.68058	0.0709975	0.0255737	0		2.65598	0.0727189	0.0254253	0		0	Non candidate	not significant		0.822375	0.44086	0		0.972808	0.379811	0.0095044		0.828474	0.438216	0.00799082	0	0		Non candidate	not significant		1.63995	0.196487	0.0138216	0		1.85363	0.159271
T-014	CL3602Contig1_03		Non candidate				2.4858	0.0857294	0.0229672	0		2.86726	0.0591267	0.0264545	0		2.91841	0.0562568	0.0272959	0		0	Non candidate	not significant		0.867094	0.421684	0		1.05759	0.349169	0.00997111		0.968908	0.38122	0.00907643	0	0		Non candidate	not significant		1.83073	0.162786	0.0149273	0		2.05627	0.130463
T-015	2_3720_01		Non candidate				0.383907	0.681679	0.0036438	0		0.93603	0.393851	0.00880259	0		0.733365	0.481546	0.00700732	0		0	Non candidate	not significant		0.943391	0.390973	0		1.40661	0.247327	0.0132591		1.38441	0.252804	0.0131206	0	0		Non candidate	not significant		0.709943	0.492827	0.00588458	0		0.498139	0.60837
T-016	2_3720_01		Non candidate				0.591899	0.5542	0.00554677	0		1.07487	0.34324	0.0100431	0		0.955861	0.386171	0.00891777	0		0	Non candidate	not significant		1.54422	0.215903	0		2.24173	0.108848	0.0207948		2.04094	0.132513	0.0191151	0	0		Non candidate	not significant		0.512265	0.599863	0.00419792	0		0.35447	0.701956
T-017	CL866Contig1_01		Non candidate				1.48994	0.22776	0.0137618	0		1.44188	0.238836	0.0133419	0		1.24918	0.288882	0.0115914	0		0	Non candidate	not significant		0.976335	0.378392	0		0.976574	0.378319	0.00912134		0.773535	0.462702	0.00724467	0	0		Non candidate	not significant		0.832658	0.436276	0.00676737	0		0.822686	0.440628
T-018	UMN_927_01		Non candidate				2.13974	0.120245	0.0196438	0		2.14265	0.119926	0.0196953	0		2.38996	0.0941452	0.0221771	0		0	Non candidate	not significant		0.385329	0.680707	0		0.455074	0.635031	0.00427168		0.553397	0.575838	0.00518292	0	0		Non candidate	not significant		1.16821	0.312869	0.00946553	0		1.07671	0.342544
T-021	CL1029Contig1_01		Non candidate				1.17284	0.311534	0.0109752	0		1.28651	0.278455	0.0120575	0		0.93207	0.3954	0.00883821	0		0	Non candidate	not significant		0.76314	0.467507	0		1.14754	0.319446	0.0108345		0.957179	0.385684	0.00906388	0	0		Non candidate	not significant		0.0129291	0.987155	0.000105511	0		0.024106	0.976185
T-022	CL1430Contig1_06		Non candidate				0.0862951	0.917356	0.000807712	0		0.0861986	0.917445	0.000807993	0		0.0554471	0.946076	0.000515	0		0	Non candidate	not significant		0.684934	0.505246	0		0.797647	0.45176	0.00746286		0.743901	0.476517	0.00696712	0	0		Non candidate	not significant		0.166767	0.846505	0.00136369	0		0.18642	0.830059
T-023	CL1430Contig1_06		Non candidate				0.381174	0.683533	0.00357925	0		0.443242	0.642559	0.00416584	0		0.35878	0.698961	0.00334015	0		0	Non candidate	not significant		0.0114727	0.988593	0		0.0674609	0.934785	0.000639149		0.135507	0.87335	0.00127049	0	0		Non candidate	not significant		0.553422	0.575792	0.00453664	0		0.55784	0.573274
T-026	CL4023Contig1_01		Non candidate				0.0347941	0.96581	0.000325828	0		0.00816762	0.991866	7.66176e-05	0		0.0233525	0.976921	0.000217	0		0	Non candidate	not significant		0.690235	0.502592	0		0.482112	0.618166	0.00452431		0.288936	0.74936	0.00270607	0	0		Non candidate	not significant		0.605181	0.546895	0.00492882	0		0.633597	0.531668
T-027	CL4023Contig1_01		Non candidate				1.74713	0.176923	0.016897	0		1.68502	0.18809	0.0162787	0		1.21402	0.299202	0.0120901	0		0	Non candidate	not significant		2.25064	0.107994	0		2.03917	0.132861	0.0198424		1.26945	0.283262	0.0125868	0	0		Non candidate	not significant		1.07719	0.342452	0.00918156	0		1.04282	0.35432
T-029	CL866Contig1_01		Non candidate				2.47399	0.0867005	0.0226418	0		2.64547	0.0733598	0.0242025	0		2.56272	0.0795271	0.0237801	0		0	Non candidate	not significant		1.25533	0.287113	0		1.26288	0.284998	0.0117634		1.23755	0.29222	0.0115905	0	0		Non candidate	not significant		3.1076	0.0467039	0.024742	1		3.29684	0.038879
T-031	0_2433_01		Non candidate				0.702295	0.496618	0.00659934	0		0.717639	0.489119	0.0067522	0		0.624341	0.536625	0.00583775	0		0	Non candidate	not significant		1.0837	0.340243	0		0.806614	0.447772	0.00761026		0.719811	0.488065	0.00681175	0	0		Non candidate	not significant		0.61022	0.54417	0.0050228	0		0.615834	0.541149
T-032	0_1688_02		Non candidate				10.6984	3.76289e-05	0.0909508	1		11.1217	2.57704e-05	0.0942572	1		9.88234	7.94e-05	0.0917007	1		3	Non candidate	very likely		7.32669	0.000839777	1		7.54189	0.00068852	0.0662961		7.1683	0.000976	0.0671358	1	3		Non candidate	very likely		2.12437	0.121987	0.0170641	0		2.1583	0.118018
T-033	0_1688_02		Non candidate				0.320863	0.725878	0.00299655	0		0.352348	0.703454	0.00329436	0		0.306874	0.736076	0.00284756	0		0	Non candidate	not significant		1.36195	0.258414	0		1.17802	0.309933	0.0109818		1.15294	0.317717	0.010798	0	0		Non candidate	not significant		1.45026	0.236773	0.0117207	0		1.48249	0.229384
T-034	0_350_01		Non candidate				0.101254	0.903747	0.000947593	0		0.0415423	0.959317	0.000389569	0		0.0419882	0.958889	0.00039	0		0	Non candidate	not significant		0.316557	0.729	0		0.258533	0.772431	0.00243137		0.276075	0.759034	0.00258563	0	0		Non candidate	not significant		0.363092	0.695944	0.00296373	0		0.338686	0.713086
T-035	2_3591_03		Non candidate				1.35513	0.245697	0.00627676	0		1.55957	0.213125	0.00722656	0		1.82294	0.178424	0.00845774	0		0	Non candidate	not significant		2.20824	0.138768	0		2.46167	0.118168	0.0114142		2.53359	0.112958	0.0118644	0	0		Non candidate	not significant		0.079122	0.778758	0.000322393	0		0.0976389	0.754983
1 GEA: genetic-environment association
[truncated: 99 more columns]

## Sheet: Summary candidate SNPs
Summary of GPAs between traits and candidate loci from a previous GEA analysis (Nadeau et al., 2016). This analysis excluded the two populations from the southern group (n = 221 trees).
	Dendrometric traits		Tree ring traits
			Type A	Type B	Type C
SNPs	DBH21	H21	MeanBAI1993-2014	BAI2003	CSBAI-Temp.Jul(t)	CSBAI-Prec.Jul(t)	CSBAI-Drought.Aug(t)	CSBAI-Frost.Oct(t-1)	CSBAI-Frost.Jun(t)
G-001
G-004
G-014
G-019
G-021
G-026
G-029
M-015
M-016
M-017
N-020
N-023
N-029
N-033
N-040
O-002
O-016
O-021
O-022
O-026
T-036
	Strength of GPA
		No evidence
		Uncertain
		Likely
		Very likely

## Sheet: Candidates vs non-candidates
Comparisons between the number of significant candidate and non candidate SNPs in GPAs when excluding the two populations from the southern group (n = 221 trees).
			Candidates			Non candidates
Trait	Significance		Number of SNPs	Percentage of SNPs tested		Number of SNPs	Percentage of SNPs tested
DBH21	uncertain		1	4.7619		2	1.86916
	likely		1	4.7619		0	0
	very likely		0	0		6	5.60748
	Total		2	9.52381		8	7.47664
H21	uncertain		1	4.7619		0	0
	likely		0	0		0	0
	very likely		0	0		8	7.47664
	Total		1	4.7619		8	7.47664
MeanBAI1993-2014	uncertain		0	0		0	0
	likely		0	0		1	0.934579
	very likely		1	4.7619		5	4.6729
	Total		1	4.7619		6	5.60748
BAI2003	uncertain		2	9.52381		1	0.934579
	likely		0	0		0	0
	very likely		3	14.2857		5	4.6729
	Total		5	23.8095		6	5.60748
CSBAI-Temp.Jul(t)	uncertain		0	0		6	5.60748
	likely		1	4.7619		2	1.86916
	very likely		2	9.52381		3	2.80374
	Total		3	14.2857		11	10.2804
CSBAI-Prec.Jul(t)	uncertain		1	4.7619		0	0
	likely		0	0		0	0
	very likely		1	4.7619		7	6.54206
	Total		2	9.52381		7	6.54206
CSBAI-Drought.Aug(t)	uncertain		1	4.7619		1	0.934579
	likely		1	4.7619		1	0.934579
	very likely		1	4.7619		4	3.73832
	Total		3	14.2857		6	5.60748
CSBAI-Frost.Oct(t-1)	uncertain		2	9.52381		1	0.934579
	likely		1	4.7619		2	1.86916
	very likely		0	0		7	6.54206
	Total		3	14.2857		10	9.34579
CSBAI-Frost.Jun(t)	uncertain		2	9.52381		4	3.73832
	likely		2	9.52381		6	5.60748
	very likely		0	0		0	0
	Total		4	19.0476		10	9.34579
